# Supplementary material for: Skin Cancer-Associated S. aureus Strains Can Induce DNA Damage in Human Keratinocytes by Downregulating DNA Repair and Promoting Oxidative Stress
Source: Cancers (Basel). 2022 Apr 25;14(9):2143. doi: 10.3390/cancers14092143 (PMC9106025; doi:10.3390/cancers14092143)
Supplement: Supplementary file 1 [file cancers-14-02143-s001.zip]

Archive with 6 entries (6 files):
- Figures S1-S7.pdf
- Table-S1_DifferentialExpressionResults.xlsx
- Table-S2_PathwayAnalysisResults.xlsx
- Table-S3_PSM MRM transition list_complete.csv
- Table-S4_PSM MRM transition list_final.csv
- Table-S5_PSM MRM transition results.csv
