# Supplementary material for: Skin Cancer-Associated S. aureus Strains Can Induce DNA Damage in Human Keratinocytes by Downregulating DNA Repair and Promoting Oxidative Stress
Source: Cancers (Basel). 2022 Apr 25;14(9):2143. doi: 10.3390/cancers14092143 (PMC9106025; doi:10.3390/cancers14092143)
Supplement: Supplementary file 1 [file cancers-14-02143-s001.zip › Table-S1_DifferentialExpressionResults.xlsx]

## Sheet: Proteomics_SSA103
Condition

## Sheet: Proteomics_SSA110
Condition

## Sheet: Proteomics_SSA55
Condition

## Sheet: Proteomics_SSA57
Condition

## Sheet: Transcriptomics_SSA103
Condition

## Sheet: Transcriptomics_SSA110
Condition

## Sheet: Transcriptomics_SSA55
Condition

## Sheet: Transcriptomics_SSA57
Condition

## Sheet: Summary
type
