# Supplementary material for: Skin Cancer-Associated S. aureus Strains Can Induce DNA Damage in Human Keratinocytes by Downregulating DNA Repair and Promoting Oxidative Stress
Source: Cancers (Basel). 2022 Apr 25;14(9):2143. doi: 10.3390/cancers14092143 (PMC9106025; doi:10.3390/cancers14092143)
Supplement: Supplementary file 1 [file cancers-14-02143-s001.zip › Table-S3_PSM MRM transition list_complete.csv]

Compound Group	Compound Name	ISTD?	Precursor Ion	MS1 Res	Product Ion	MS2 Res	Dwell	Fragmentor	Collision Energy	Cell Accelerator Voltage	Polarity
PSMs_S.epidermidis	M[+27.994915]EQLFDAIRSVVDAGINQDWSQLASGIAGIVENGISVISKLLGQ.light	FALSE	934.888508	Unit	1064.324673	Unit	5	175	28.9	5	Positive
PSMs_S.epidermidis	M[+27.994915]EQLFDAIRSVVDAGINQDWSQLASGIAGIVENGISVISKLLGQ.light	FALSE	934.888508	Unit	1036.053657	Unit	5	175	28.9	5	Positive
PSMs_S.epidermidis	M[+27.994915]EQLFDAIRSVVDAGINQDWSQLASGIAGIVENGISVISKLLGQ.light	FALSE	934.888508	Unit	999.286553	Unit	5	175	28.9	5	Positive
PSMs_S.epidermidis	M[+27.994915]EQLFDAIRSVVDAGINQDWSQLASGIAGIVENGISVISKLLGQ.light	FALSE	934.888508	Unit	970.529818	Unit	5	175	28.9	5	Positive
PSMs_S.epidermidis	M[+27.994915]EQLFDAIRSVVDAGINQDWSQLASGIAGIVENGISVISKLLGQ.light	FALSE	934.888508	Unit	952.770539	Unit	5	175	28.9	5	Positive
PSMs_S.epidermidis	M[+27.994915]EQLFDAIRSVVDAGINQDWSQLASGIAGIVENGISVISKLLGQ.light	FALSE	779.241636	Unit	903.081428	Unit	5	175	23.3	5	Positive
PSMs_S.epidermidis	M[+27.994915]EQLFDAIRSVVDAGINQDWSQLASGIAGIVENGISVISKLLGQ.light	FALSE	779.241636	Unit	877.272909	Unit	5	175	23.3	5	Positive
PSMs_S.epidermidis	M[+27.994915]EQLFDAIRSVVDAGINQDWSQLASGIAGIVENGISVISKLLGQ.light	FALSE	779.241636	Unit	851.661194	Unit	5	175	23.3	5	Positive
PSMs_S.epidermidis	M[+27.994915]EQLFDAIRSVVDAGINQDWSQLASGIAGIVENGISVISKLLGQ.light	FALSE	779.241636	Unit	829.044381	Unit	5	175	23.3	5	Positive
PSMs_S.epidermidis	M[+27.994915]EQLFDAIRSVVDAGINQDWSQLASGIAGIVENGISVISKLLGQ.light	FALSE	779.241636	Unit	799.630698	Unit	5	175	23.3	5	Positive
PSMs_S.epidermidis	M[+27.994915]SKLAEAIANTVKAAQDQDWTKLGTSIVDIVESGVSVLGKIFGF.light	FALSE	933.895505	Unit	1045.305949	Unit	5	175	28.8	5	Positive
PSMs_S.epidermidis	M[+27.994915]SKLAEAIANTVKAAQDQDWTKLGTSIVDIVESGVSVLGKIFGF.light	FALSE	933.895505	Unit	1027.54667	Unit	5	175	28.8	5	Positive
PSMs_S.epidermidis	M[+27.994915]SKLAEAIANTVKAAQDQDWTKLGTSIVDIVESGVSVLGKIFGF.light	FALSE	933.895505	Unit	995.286022	Unit	5	175	28.8	5	Positive
PSMs_S.epidermidis	M[+27.994915]SKLAEAIANTVKAAQDQDWTKLGTSIVDIVESGVSVLGKIFGF.light	FALSE	933.895505	Unit	977.526744	Unit	5	175	28.8	5	Positive
PSMs_S.epidermidis	M[+27.994915]SKLAEAIANTVKAAQDQDWTKLGTSIVDIVESGVSVLGKIFGF.light	FALSE	933.895505	Unit	949.255728	Unit	5	175	28.8	5	Positive
PSMs_S.epidermidis	M[+27.994915]SKLAEAIANTVKAAQDQDWTKLGTSIVDIVESGVSVLGKIFGF.light	FALSE	778.414134	Unit	859.063027	Unit	5	175	23.2	5	Positive
PSMs_S.epidermidis	M[+27.994915]SKLAEAIANTVKAAQDQDWTKLGTSIVDIVESGVSVLGKIFGF.light	FALSE	778.414134	Unit	836.446214	Unit	5	175	23.2	5	Positive
PSMs_S.epidermidis	M[+27.994915]SKLAEAIANTVKAAQDQDWTKLGTSIVDIVESGVSVLGKIFGF.light	FALSE	778.414134	Unit	822.238792	Unit	5	175	23.2	5	Positive
PSMs_S.epidermidis	M[+27.994915]SKLAEAIANTVKAAQDQDWTKLGTSIVDIVESGVSVLGKIFGF.light	FALSE	778.414134	Unit	796.430273	Unit	5	175	23.2	5	Positive
PSMs_S.epidermidis	M[+27.994915]SKLAEAIANTVKAAQDQDWTKLGTSIVDIVESGVSVLGKIFGF.light	FALSE	778.414134	Unit	782.22285	Unit	5	175	23.2	5	Positive
PSMs_S.epidermidis	M[+27.994915]FIINLVKKVISFIKGLFGNNENE.light	FALSE	932.510329	Unit	1188.667917	Unit	5	175	28.8	5	Positive
PSMs_S.epidermidis	M[+27.994915]FIINLVKKVISFIKGLFGNNENE.light	FALSE	932.510329	Unit	1132.125885	Unit	5	175	28.8	5	Positive
PSMs_S.epidermidis	M[+27.994915]FIINLVKKVISFIKGLFGNNENE.light	FALSE	932.510329	Unit	1075.104421	Unit	5	175	28.8	5	Positive
PSMs_S.epidermidis	M[+27.994915]FIINLVKKVISFIKGLFGNNENE.light	FALSE	932.510329	Unit	1018.562389	Unit	5	175	28.8	5	Positive
PSMs_S.epidermidis	M[+27.994915]FIINLVKKVISFIKGLFGNNENE.light	FALSE	932.510329	Unit	969.028182	Unit	5	175	28.8	5	Positive
PSMs_S.epidermidis	M[+27.994915]FIINLVKKVISFIKGLFGNNENE.light	FALSE	699.634566	Unit	879.498529	Unit	5	175	20.4	5	Positive
PSMs_S.epidermidis	M[+27.994915]FIINLVKKVISFIKGLFGNNENE.light	FALSE	699.634566	Unit	830.475725	Unit	5	175	20.4	5	Positive
PSMs_S.epidermidis	M[+27.994915]FIINLVKKVISFIKGLFGNNENE.light	FALSE	699.634566	Unit	792.781037	Unit	5	175	20.4	5	Positive
PSMs_S.epidermidis	M[+27.994915]FIINLVKKVISFIKGLFGNNENE.light	FALSE	699.634566	Unit	755.086349	Unit	5	175	20.4	5	Positive
PSMs_S.epidermidis	M[+27.994915]FIINLVKKVISFIKGLFGNNENE.light	FALSE	699.634566	Unit	717.072039	Unit	5	175	20.4	5	Positive
PSMs_S.epidermidis	M[+27.994915]SIVSTIIEVVKTIVDIVKKFKK.light	FALSE	882.867454	Unit	1094.68759	Unit	5	175	27	5	Positive
PSMs_S.epidermidis	M[+27.994915]SIVSTIIEVVKTIVDIVKKFKK.light	FALSE	882.867454	Unit	1051.171575	Unit	5	175	27	5	Positive
PSMs_S.epidermidis	M[+27.994915]SIVSTIIEVVKTIVDIVKKFKK.light	FALSE	882.867454	Unit	1000.647736	Unit	5	175	27	5	Positive
PSMs_S.epidermidis	M[+27.994915]SIVSTIIEVVKTIVDIVKKFKK.light	FALSE	882.867454	Unit	944.105704	Unit	5	175	27	5	Positive
PSMs_S.epidermidis	M[+27.994915]SIVSTIIEVVKTIVDIVKKFKK.light	FALSE	882.867454	Unit	887.563672	Unit	5	175	27	5	Positive
PSMs_S.epidermidis	M[+27.994915]SIVSTIIEVVKTIVDIVKKFKK.light	FALSE	662.402409	Unit	800.844978	Unit	5	175	19	5	Positive
PSMs_S.epidermidis	M[+27.994915]SIVSTIIEVVKTIVDIVKKFKK.light	FALSE	662.402409	Unit	763.15029	Unit	5	175	19	5	Positive
PSMs_S.epidermidis	M[+27.994915]SIVSTIIEVVKTIVDIVKKFKK.light	FALSE	662.402409	Unit	730.127485	Unit	5	175	19	5	Positive
PSMs_S.epidermidis	M[+27.994915]SIVSTIIEVVKTIVDIVKKFKK.light	FALSE	662.402409	Unit	701.116809	Unit	5	175	19	5	Positive
PSMs_S.epidermidis	M[+27.994915]SIVSTIIEVVKTIVDIVKKFKK.light	FALSE	662.402409	Unit	667.434249	Unit	5	175	19	5	Positive
PSMs_S.epidermidis	M[+27.994915]ADVIAKIVEIVKGLIDQFTQK.light	FALSE	829.801221	Unit	1071.648465	Unit	5	175	25.1	5	Positive
PSMs_S.epidermidis	M[+27.994915]ADVIAKIVEIVKGLIDQFTQK.light	FALSE	829.801221	Unit	1022.114258	Unit	5	175	25.1	5	Positive
PSMs_S.epidermidis	M[+27.994915]ADVIAKIVEIVKGLIDQFTQK.light	FALSE	829.801221	Unit	965.572226	Unit	5	175	25.1	5	Positive
PSMs_S.epidermidis	M[+27.994915]ADVIAKIVEIVKGLIDQFTQK.light	FALSE	829.801221	Unit	930.053669	Unit	5	175	25.1	5	Positive
PSMs_S.epidermidis	M[+27.994915]ADVIAKIVEIVKGLIDQFTQK.light	FALSE	829.801221	Unit	866.006187	Unit	5	175	25.1	5	Positive
PSMs_S.epidermidis	M[+27.994915]ADVIAKIVEIVKGLIDQFTQK.light	FALSE	622.602734	Unit	776.789421	Unit	5	175	17.6	5	Positive
PSMs_S.epidermidis	M[+27.994915]ADVIAKIVEIVKGLIDQFTQK.light	FALSE	622.602734	Unit	753.110383	Unit	5	175	17.6	5	Positive
PSMs_S.epidermidis	M[+27.994915]ADVIAKIVEIVKGLIDQFTQK.light	FALSE	622.602734	Unit	714.768068	Unit	5	175	17.6	5	Positive
PSMs_S.epidermidis	M[+27.994915]ADVIAKIVEIVKGLIDQFTQK.light	FALSE	622.602734	Unit	681.745264	Unit	5	175	17.6	5	Positive
PSMs_S.epidermidis	M[+27.994915]ADVIAKIVEIVKGLIDQFTQK.light	FALSE	622.602734	Unit	644.050576	Unit	5	175	17.6	5	Positive
PSMs_S.epidermidis	M[+27.994915]AADIISTIGDLVKWIIDTVNKFKK.light	FALSE	949.861139	Unit	1159.677753	Unit	5	175	29.4	5	Positive
PSMs_S.epidermidis	M[+27.994915]AADIISTIGDLVKWIIDTVNKFKK.light	FALSE	949.861139	Unit	1103.135721	Unit	5	175	29.4	5	Positive
PSMs_S.epidermidis	M[+27.994915]AADIISTIGDLVKWIIDTVNKFKK.light	FALSE	949.861139	Unit	1059.619707	Unit	5	175	29.4	5	Positive
PSMs_S.epidermidis	M[+27.994915]AADIISTIGDLVKWIIDTVNKFKK.light	FALSE	949.861139	Unit	1009.095868	Unit	5	175	29.4	5	Positive
PSMs_S.epidermidis	M[+27.994915]AADIISTIGDLVKWIIDTVNKFKK.light	FALSE	949.861139	Unit	952.553836	Unit	5	175	29.4	5	Positive
PSMs_S.epidermidis	M[+27.994915]AADIISTIGDLVKWIIDTVNKFKK.light	FALSE	712.647673	Unit	873.170301	Unit	5	175	20.9	5	Positive
PSMs_S.epidermidis	M[+27.994915]AADIISTIGDLVKWIIDTVNKFKK.light	FALSE	712.647673	Unit	849.491263	Unit	5	175	20.9	5	Positive
PSMs_S.epidermidis	M[+27.994915]AADIISTIGDLVKWIIDTVNKFKK.light	FALSE	712.647673	Unit	811.148949	Unit	5	175	20.9	5	Positive
PSMs_S.epidermidis	M[+27.994915]AADIISTIGDLVKWIIDTVNKFKK.light	FALSE	712.647673	Unit	773.454261	Unit	5	175	20.9	5	Positive
PSMs_S.epidermidis	M[+27.994915]AADIISTIGDLVKWIIDTVNKFKK.light	FALSE	712.647673	Unit	735.759573	Unit	5	175	20.9	5	Positive
PSMs_S.aureus	M[+27.994915]GIIAGIIKVIKSLIEQFTGK.light	FALSE	763.120113	Unit	979.606068	Unit	5	175	22.7	5	Positive
PSMs_S.aureus	M[+27.994915]GIIAGIIKVIKSLIEQFTGK.light	FALSE	763.120113	Unit	923.064036	Unit	5	175	22.7	5	Positive
PSMs_S.aureus	M[+27.994915]GIIAGIIKVIKSLIEQFTGK.light	FALSE	763.120113	Unit	887.545479	Unit	5	175	22.7	5	Positive
PSMs_S.aureus	M[+27.994915]GIIAGIIKVIKSLIEQFTGK.light	FALSE	763.120113	Unit	859.034748	Unit	5	175	22.7	5	Positive
PSMs_S.aureus	M[+27.994915]GIIAGIIKVIKSLIEQFTGK.light	FALSE	763.120113	Unit	802.492716	Unit	5	175	22.7	5	Positive
PSMs_S.aureus	M[+27.994915]AQDIISTIGDLVKWIIDTVNKFTKK.light	FALSE	752.164959	Unit	925.860015	Unit	5	175	22.3	5	Positive
PSMs_S.aureus	M[+27.994915]AQDIISTIGDLVKWIIDTVNKFTKK.light	FALSE	752.164959	Unit	883.173823	Unit	5	175	22.3	5	Positive
PSMs_S.aureus	M[+27.994915]AQDIISTIGDLVKWIIDTVNKFTKK.light	FALSE	752.164959	Unit	844.831508	Unit	5	175	22.3	5	Positive
PSMs_S.aureus	M[+27.994915]AQDIISTIGDLVKWIIDTVNKFTKK.light	FALSE	752.164959	Unit	807.13682	Unit	5	175	22.3	5	Positive
PSMs_S.aureus	M[+27.994915]AQDIISTIGDLVKWIIDTVNKFTKK.light	FALSE	752.164959	Unit	769.442132	Unit	5	175	22.3	5	Positive
PSMs_S.aureus	M[+27.994915]TGLAEAIANTVQAAQQHDSVKLGTSIVDIVANGVGLLGKLFGF.light	FALSE	897.279843	Unit	996.041555	Unit	5	175	27.5	5	Positive
PSMs_S.aureus	M[+27.994915]TGLAEAIANTVQAAQQHDSVKLGTSIVDIVANGVGLLGKLFGF.light	FALSE	897.279843	Unit	963.780907	Unit	5	175	27.5	5	Positive
PSMs_S.aureus	M[+27.994915]TGLAEAIANTVQAAQQHDSVKLGTSIVDIVANGVGLLGKLFGF.light	FALSE	897.279843	Unit	946.021628	Unit	5	175	27.5	5	Positive
PSMs_S.aureus	M[+27.994915]TGLAEAIANTVQAAQQHDSVKLGTSIVDIVANGVGLLGKLFGF.light	FALSE	897.279843	Unit	917.750612	Unit	5	175	27.5	5	Positive
PSMs_S.aureus	M[+27.994915]TGLAEAIANTVQAAQQHDSVKLGTSIVDIVANGVGLLGKLFGF.light	FALSE	897.279843	Unit	899.991334	Unit	5	175	27.5	5	Positive
PSMs_S.aureus	M[+27.994915]TGLAEAIANTVQAAQQHDSVKLGTSIVDIVANGVGLLGKLFGF.light	FALSE	747.901082	Unit	833.858935	Unit	5	175	22.1	5	Positive
PSMs_S.aureus	M[+27.994915]TGLAEAIANTVQAAQQHDSVKLGTSIVDIVANGVGLLGKLFGF.light	FALSE	747.901082	Unit	811.242122	Unit	5	175	22.1	5	Positive
PSMs_S.aureus	M[+27.994915]TGLAEAIANTVQAAQQHDSVKLGTSIVDIVANGVGLLGKLFGF.light	FALSE	747.901082	Unit	797.034699	Unit	5	175	22.1	5	Positive
PSMs_S.aureus	M[+27.994915]TGLAEAIANTVQAAQQHDSVKLGTSIVDIVANGVGLLGKLFGF.light	FALSE	747.901082	Unit	771.226181	Unit	5	175	22.1	5	Positive
PSMs_S.aureus	M[+27.994915]TGLAEAIANTVQAAQQHDSVKLGTSIVDIVANGVGLLGKLFGF.light	FALSE	747.901082	Unit	757.018758	Unit	5	175	22.1	5	Positive
PSMs_S.aureus	M[+27.994915]EGLFNAIKDTVTAAINNDGAKLGTSIVSIVENGVGLLGKLFGF.light	FALSE	905.283857	Unit	1016.807122	Unit	5	175	27.8	5	Positive
PSMs_S.aureus	M[+27.994915]EGLFNAIKDTVTAAINNDGAKLGTSIVSIVENGVGLLGKLFGF.light	FALSE	905.283857	Unit	980.040018	Unit	5	175	27.8	5	Positive
PSMs_S.aureus	M[+27.994915]EGLFNAIKDTVTAAINNDGAKLGTSIVSIVENGVGLLGKLFGF.light	FALSE	905.283857	Unit	951.529286	Unit	5	175	27.8	5	Positive
PSMs_S.aureus	M[+27.994915]EGLFNAIKDTVTAAINNDGAKLGTSIVSIVENGVGLLGKLFGF.light	FALSE	905.283857	Unit	933.770008	Unit	5	175	27.8	5	Positive
PSMs_S.aureus	M[+27.994915]EGLFNAIKDTVTAAINNDGAKLGTSIVSIVENGVGLLGKLFGF.light	FALSE	905.283857	Unit	905.498992	Unit	5	175	27.8	5	Positive
PSMs_S.aureus	M[+27.994915]EGLFNAIKDTVTAAINNDGAKLGTSIVSIVENGVGLLGKLFGF.light	FALSE	754.571093	Unit	847.668258	Unit	5	175	22.4	5	Positive
PSMs_S.aureus	M[+27.994915]EGLFNAIKDTVTAAINNDGAKLGTSIVSIVENGVGLLGKLFGF.light	FALSE	754.571093	Unit	836.263965	Unit	5	175	22.4	5	Positive
PSMs_S.aureus	M[+27.994915]EGLFNAIKDTVTAAINNDGAKLGTSIVSIVENGVGLLGKLFGF.light	FALSE	754.571093	Unit	813.647153	Unit	5	175	22.4	5	Positive
PSMs_S.aureus	M[+27.994915]EGLFNAIKDTVTAAINNDGAKLGTSIVSIVENGVGLLGKLFGF.light	FALSE	754.571093	Unit	784.23347	Unit	5	175	22.4	5	Positive
PSMs_S.aureus	M[+27.994915]EGLFNAIKDTVTAAINNDGAKLGTSIVSIVENGVGLLGKLFGF.light	FALSE	754.571093	Unit	761.424884	Unit	5	175	22.4	5	Positive
PSMs_S.aureus	M[+27.994915]AIVGTIIKIIKAIIDIFAK.light	FALSE	733.789816	Unit	985.144829	Unit	5	175	21.6	5	Positive
PSMs_S.aureus	M[+27.994915]AIVGTIIKIIKAIIDIFAK.light	FALSE	733.789816	Unit	928.602797	Unit	5	175	21.6	5	Positive
PSMs_S.aureus	M[+27.994915]AIVGTIIKIIKAIIDIFAK.light	FALSE	733.789816	Unit	879.06859	Unit	5	175	21.6	5	Positive
PSMs_S.aureus	M[+27.994915]AIVGTIIKIIKAIIDIFAK.light	FALSE	733.789816	Unit	850.557859	Unit	5	175	21.6	5	Positive
PSMs_S.aureus	M[+27.994915]AIVGTIIKIIKAIIDIFAK.light	FALSE	733.789816	Unit	800.034019	Unit	5	175	21.6	5	Positive
PSMs_S.aureus	M[+27.994915]AIVGTIIKIIKAIIDIFAK.light	FALSE	733.789816	Unit	743.491987	Unit	5	175	21.6	5	Positive
PSMs_S.aureus	M[+27.994915]EFVAKLFKFFKDLLGKFLGNN.light	FALSE	878.809939	Unit	1100.138067	Unit	5	175	26.8	5	Positive
PSMs_S.aureus	M[+27.994915]EFVAKLFKFFKDLLGKFLGNN.light	FALSE	878.809939	Unit	1050.60386	Unit	5	175	26.8	5	Positive
PSMs_S.aureus	M[+27.994915]EFVAKLFKFFKDLLGKFLGNN.light	FALSE	878.809939	Unit	1015.085303	Unit	5	175	26.8	5	Positive
PSMs_S.aureus	M[+27.994915]EFVAKLFKFFKDLLGKFLGNN.light	FALSE	878.809939	Unit	951.037822	Unit	5	175	26.8	5	Positive
PSMs_S.aureus	M[+27.994915]EFVAKLFKFFKDLLGKFLGNN.light	FALSE	878.809939	Unit	894.49579	Unit	5	175	26.8	5	Positive
PSMs_S.aureus	M[+27.994915]EFVAKLFKFFKDLLGKFLGNN.light	FALSE	659.359273	Unit	825.798139	Unit	5	175	18.9	5	Positive
PSMs_S.aureus	M[+27.994915]EFVAKLFKFFKDLLGKFLGNN.light	FALSE	659.359273	Unit	782.783941	Unit	5	175	18.9	5	Positive
PSMs_S.aureus	M[+27.994915]EFVAKLFKFFKDLLGKFLGNN.light	FALSE	659.359273	Unit	733.761137	Unit	5	175	18.9	5	Positive
PSMs_S.aureus	M[+27.994915]EFVAKLFKFFKDLLGKFLGNN.light	FALSE	659.359273	Unit	700.738332	Unit	5	175	18.9	5	Positive
PSMs_S.aureus	M[+27.994915]EFVAKLFKFFKDLLGKFLGNN.light	FALSE	659.359273	Unit	677.059294	Unit	5	175	18.9	5	Positive
PSMs_S.aureus	M[+27.994915]GIIAGIIKFIKGLIEKFTGK.light	FALSE	769.12872	Unit	988.618979	Unit	5	175	22.9	5	Positive
PSMs_S.aureus	M[+27.994915]GIIAGIIKFIKGLIEKFTGK.light	FALSE	769.12872	Unit	932.076947	Unit	5	175	22.9	5	Positive
PSMs_S.aureus	M[+27.994915]GIIAGIIKFIKGLIEKFTGK.light	FALSE	769.12872	Unit	896.55839	Unit	5	175	22.9	5	Positive
PSMs_S.aureus	M[+27.994915]GIIAGIIKFIKGLIEKFTGK.light	FALSE	769.12872	Unit	868.047658	Unit	5	175	22.9	5	Positive
PSMs_S.aureus	M[+27.994915]GIIAGIIKFIKGLIEKFTGK.light	FALSE	769.12872	Unit	811.505626	Unit	5	175	22.9	5	Positive
PSMs_S.capitis	MAADIVSTISDFIKWIIDTIKKFKK.light	FALSE	971.217034	Unit	1205.709053	Unit	5	175	30.2	5	Positive
PSMs_S.capitis	MAADIVSTISDFIKWIIDTIKKFKK.light	FALSE	971.217034	Unit	1156.174846	Unit	5	175	30.2	5	Positive
PSMs_S.capitis	MAADIVSTISDFIKWIIDTIKKFKK.light	FALSE	971.217034	Unit	1112.658832	Unit	5	175	30.2	5	Positive
PSMs_S.capitis	MAADIVSTISDFIKWIIDTIKKFKK.light	FALSE	971.217034	Unit	1062.134993	Unit	5	175	30.2	5	Positive
PSMs_S.capitis	MAADIVSTISDFIKWIIDTIKKFKK.light	FALSE	971.217034	Unit	1005.592961	Unit	5	175	30.2	5	Positive
PSMs_S.capitis	MAADIVSTISDFIKWIIDTIKKFKK.light	FALSE	728.664595	Unit	880.178797	Unit	5	175	21.4	5	Positive
PSMs_S.capitis	MAADIVSTISDFIKWIIDTIKKFKK.light	FALSE	728.664595	Unit	841.836482	Unit	5	175	21.4	5	Positive
PSMs_S.capitis	MAADIVSTISDFIKWIIDTIKKFKK.light	FALSE	728.664595	Unit	804.141794	Unit	5	175	21.4	5	Positive
PSMs_S.capitis	MAADIVSTISDFIKWIIDTIKKFKK.light	FALSE	728.664595	Unit	771.11899	Unit	5	175	21.4	5	Positive
PSMs_S.capitis	MAADIVSTISDFIKWIIDTIKKFKK.light	FALSE	728.664595	Unit	742.108313	Unit	5	175	21.4	5	Positive
PSMs_S.capitis	M[+27.994915]AADIVSTISDFIKWIIDTIKKFKK.light	FALSE	980.548672	Unit	1205.709053	Unit	5	175	30.5	5	Positive
PSMs_S.capitis	M[+27.994915]AADIVSTISDFIKWIIDTIKKFKK.light	FALSE	980.548672	Unit	1156.174846	Unit	5	175	30.5	5	Positive
PSMs_S.capitis	M[+27.994915]AADIVSTISDFIKWIIDTIKKFKK.light	FALSE	980.548672	Unit	1112.658832	Unit	5	175	30.5	5	Positive
PSMs_S.capitis	M[+27.994915]AADIVSTISDFIKWIIDTIKKFKK.light	FALSE	980.548672	Unit	1062.134993	Unit	5	175	30.5	5	Positive
PSMs_S.capitis	M[+27.994915]AADIVSTISDFIKWIIDTIKKFKK.light	FALSE	980.548672	Unit	1005.592961	Unit	5	175	30.5	5	Positive
PSMs_S.capitis	M[+27.994915]AADIVSTISDFIKWIIDTIKKFKK.light	FALSE	735.663323	Unit	880.178797	Unit	5	175	21.7	5	Positive
PSMs_S.capitis	M[+27.994915]AADIVSTISDFIKWIIDTIKKFKK.light	FALSE	735.663323	Unit	841.836482	Unit	5	175	21.7	5	Positive
PSMs_S.capitis	M[+27.994915]AADIVSTISDFIKWIIDTIKKFKK.light	FALSE	735.663323	Unit	804.141794	Unit	5	175	21.7	5	Positive
PSMs_S.capitis	M[+27.994915]AADIVSTISDFIKWIIDTIKKFKK.light	FALSE	735.663323	Unit	771.11899	Unit	5	175	21.7	5	Positive
PSMs_S.capitis	M[+27.994915]AADIVSTISDFIKWIIDTIKKFKK.light	FALSE	735.663323	Unit	742.108313	Unit	5	175	21.7	5	Positive
PSMs_S.capitis	MFIVNLIKKAIEFFKGLFGNKK.light	FALSE	862.506191	Unit	1097.659167	Unit	5	175	26.3	5	Positive
PSMs_S.capitis	MFIVNLIKKAIEFFKGLFGNKK.light	FALSE	862.506191	Unit	1048.12496	Unit	5	175	26.3	5	Positive
PSMs_S.capitis	MFIVNLIKKAIEFFKGLFGNKK.light	FALSE	862.506191	Unit	991.103496	Unit	5	175	26.3	5	Positive
PSMs_S.capitis	MFIVNLIKKAIEFFKGLFGNKK.light	FALSE	862.506191	Unit	934.561464	Unit	5	175	26.3	5	Positive
PSMs_S.capitis	MFIVNLIKKAIEFFKGLFGNKK.light	FALSE	862.506191	Unit	878.019432	Unit	5	175	26.3	5	Positive
PSMs_S.capitis	MFIVNLIKKAIEFFKGLFGNKK.light	FALSE	647.131462	Unit	818.826029	Unit	5	175	18.5	5	Positive
PSMs_S.capitis	MFIVNLIKKAIEFFKGLFGNKK.light	FALSE	647.131462	Unit	769.803224	Unit	5	175	18.5	5	Positive
PSMs_S.capitis	MFIVNLIKKAIEFFKGLFGNKK.light	FALSE	647.131462	Unit	732.108536	Unit	5	175	18.5	5	Positive
PSMs_S.capitis	MFIVNLIKKAIEFFKGLFGNKK.light	FALSE	647.131462	Unit	699.085732	Unit	5	175	18.5	5	Positive
PSMs_S.capitis	MFIVNLIKKAIEFFKGLFGNKK.light	FALSE	647.131462	Unit	661.071423	Unit	5	175	18.5	5	Positive
PSMs_S.capitis	MGIVTTIIEIVKTIVDLVKKFKK.light	FALSE	872.876061	Unit	1108.70324	Unit	5	175	26.6	5	Positive
PSMs_S.capitis	MGIVTTIIEIVKTIVDLVKKFKK.light	FALSE	872.876061	Unit	1058.179401	Unit	5	175	26.6	5	Positive
PSMs_S.capitis	MGIVTTIIEIVKTIVDLVKKFKK.light	FALSE	872.876061	Unit	1007.655561	Unit	5	175	26.6	5	Positive
PSMs_S.capitis	MGIVTTIIEIVKTIVDLVKKFKK.light	FALSE	872.876061	Unit	951.113529	Unit	5	175	26.6	5	Positive
PSMs_S.capitis	MGIVTTIIEIVKTIVDLVKKFKK.light	FALSE	872.876061	Unit	894.571497	Unit	5	175	26.6	5	Positive
PSMs_S.capitis	MGIVTTIIEIVKTIVDLVKKFKK.light	FALSE	654.908864	Unit	810.188744	Unit	5	175	18.8	5	Positive
PSMs_S.capitis	MGIVTTIIEIVKTIVDLVKKFKK.light	FALSE	654.908864	Unit	772.494056	Unit	5	175	18.8	5	Positive
PSMs_S.capitis	MGIVTTIIEIVKTIVDLVKKFKK.light	FALSE	654.908864	Unit	739.471252	Unit	5	175	18.8	5	Positive
PSMs_S.capitis	MGIVTTIIEIVKTIVDLVKKFKK.light	FALSE	654.908864	Unit	705.788692	Unit	5	175	18.8	5	Positive
PSMs_S.capitis	MGIVTTIIEIVKTIVDLVKKFKK.light	FALSE	654.908864	Unit	672.106133	Unit	5	175	18.8	5	Positive
PSMs_S.capitis	M[+27.994915]GIVTTIIEIVKTIVDLVKKFKK.light	FALSE	882.207699	Unit	1108.70324	Unit	5	175	27	5	Positive
PSMs_S.capitis	M[+27.994915]GIVTTIIEIVKTIVDLVKKFKK.light	FALSE	882.207699	Unit	1058.179401	Unit	5	175	27	5	Positive
PSMs_S.capitis	M[+27.994915]GIVTTIIEIVKTIVDLVKKFKK.light	FALSE	882.207699	Unit	1007.655561	Unit	5	175	27	5	Positive
PSMs_S.capitis	M[+27.994915]GIVTTIIEIVKTIVDLVKKFKK.light	FALSE	882.207699	Unit	951.113529	Unit	5	175	27	5	Positive
PSMs_S.capitis	M[+27.994915]GIVTTIIEIVKTIVDLVKKFKK.light	FALSE	882.207699	Unit	894.571497	Unit	5	175	27	5	Positive
PSMs_S.capitis	M[+27.994915]GIVTTIIEIVKTIVDLVKKFKK.light	FALSE	661.907593	Unit	810.188744	Unit	5	175	19	5	Positive
PSMs_S.capitis	M[+27.994915]GIVTTIIEIVKTIVDLVKKFKK.light	FALSE	661.907593	Unit	772.494056	Unit	5	175	19	5	Positive
PSMs_S.capitis	M[+27.994915]GIVTTIIEIVKTIVDLVKKFKK.light	FALSE	661.907593	Unit	739.471252	Unit	5	175	19	5	Positive
PSMs_S.capitis	M[+27.994915]GIVTTIIEIVKTIVDLVKKFKK.light	FALSE	661.907593	Unit	705.788692	Unit	5	175	19	5	Positive
PSMs_S.capitis	M[+27.994915]GIVTTIIEIVKTIVDLVKKFKK.light	FALSE	661.907593	Unit	672.106133	Unit	5	175	19	5	Positive
PSMs_S.capitis	MEKLFDAIRNTVDAGINQDWTKLGTSIVDIVDNGVKVISKFIGA.light	FALSE	1198.640199	Unit	1381.741001	Unit	5	175	38.4	5	Positive
PSMs_S.capitis	MEKLFDAIRNTVDAGINQDWTKLGTSIVDIVDNGVKVISKFIGA.light	FALSE	1198.640199	Unit	1343.398686	Unit	5	175	38.4	5	Positive
PSMs_S.capitis	MEKLFDAIRNTVDAGINQDWTKLGTSIVDIVDNGVKVISKFIGA.light	FALSE	1198.640199	Unit	1319.719648	Unit	5	175	38.4	5	Positive
PSMs_S.capitis	MEKLFDAIRNTVDAGINQDWTKLGTSIVDIVDNGVKVISKFIGA.light	FALSE	1198.640199	Unit	1282.02496	Unit	5	175	38.4	5	Positive
PSMs_S.capitis	MEKLFDAIRNTVDAGINQDWTKLGTSIVDIVDNGVKVISKFIGA.light	FALSE	1198.640199	Unit	1229.991257	Unit	5	175	38.4	5	Positive
PSMs_S.capitis	MEKLFDAIRNTVDAGINQDWTKLGTSIVDIVDNGVKVISKFIGA.light	FALSE	959.113614	Unit	1101.595689	Unit	5	175	29.7	5	Positive
PSMs_S.capitis	MEKLFDAIRNTVDAGINQDWTKLGTSIVDIVDNGVKVISKFIGA.light	FALSE	959.113614	Unit	1073.324673	Unit	5	175	29.7	5	Positive
PSMs_S.capitis	MEKLFDAIRNTVDAGINQDWTKLGTSIVDIVDNGVKVISKFIGA.light	FALSE	959.113614	Unit	1036.557569	Unit	5	175	29.7	5	Positive
PSMs_S.capitis	MEKLFDAIRNTVDAGINQDWTKLGTSIVDIVDNGVKVISKFIGA.light	FALSE	959.113614	Unit	1007.800834	Unit	5	175	29.7	5	Positive
PSMs_S.capitis	MEKLFDAIRNTVDAGINQDWTKLGTSIVDIVDNGVKVISKFIGA.light	FALSE	959.113614	Unit	990.041555	Unit	5	175	29.7	5	Positive
PSMs_S.capitis	MEKLFDAIRNTVDAGINQDWTKLGTSIVDIVDNGVKVISKFIGA.light	FALSE	799.429225	Unit	907.096999	Unit	5	175	24	5	Positive
PSMs_S.capitis	MEKLFDAIRNTVDAGINQDWTKLGTSIVDIVDNGVKVISKFIGA.light	FALSE	799.429225	Unit	881.478006	Unit	5	175	24	5	Positive
PSMs_S.capitis	MEKLFDAIRNTVDAGINQDWTKLGTSIVDIVDNGVKVISKFIGA.light	FALSE	799.429225	Unit	858.861194	Unit	5	175	24	5	Positive
PSMs_S.capitis	MEKLFDAIRNTVDAGINQDWTKLGTSIVDIVDNGVKVISKFIGA.light	FALSE	799.429225	Unit	829.447511	Unit	5	175	24	5	Positive
PSMs_S.capitis	MEKLFDAIRNTVDAGINQDWTKLGTSIVDIVDNGVKVISKFIGA.light	FALSE	799.429225	Unit	806.442122	Unit	5	175	24	5	Positive
PSMs_S.capitis	M[+27.994915]QKLAEAIANTVKAGQDHDWAKLGTSIVGIAENGIGLLGKVFGF.light	FALSE	1149.862531	Unit	1290.030046	Unit	5	175	36.6	5	Positive
PSMs_S.capitis	M[+27.994915]QKLAEAIANTVKAGQDHDWAKLGTSIVGIAENGIGLLGKVFGF.light	FALSE	1149.862531	Unit	1266.351008	Unit	5	175	36.6	5	Positive
PSMs_S.capitis	M[+27.994915]QKLAEAIANTVKAGQDHDWAKLGTSIVGIAENGIGLLGKVFGF.light	FALSE	1149.862531	Unit	1228.65632	Unit	5	175	36.6	5	Positive
PSMs_S.capitis	M[+27.994915]QKLAEAIANTVKAGQDHDWAKLGTSIVGIAENGIGLLGKVFGF.light	FALSE	1149.862531	Unit	1204.977282	Unit	5	175	36.6	5	Positive
PSMs_S.capitis	M[+27.994915]QKLAEAIANTVKAGQDHDWAKLGTSIVGIAENGIGLLGKVFGF.light	FALSE	1149.862531	Unit	1166.962973	Unit	5	175	36.6	5	Positive
PSMs_S.capitis	M[+27.994915]QKLAEAIANTVKAGQDHDWAKLGTSIVGIAENGIGLLGKVFGF.light	FALSE	920.09148	Unit	1046.065296	Unit	5	175	28.3	5	Positive
PSMs_S.capitis	M[+27.994915]QKLAEAIANTVKAGQDHDWAKLGTSIVGIAENGIGLLGKVFGF.light	FALSE	920.09148	Unit	1017.79428	Unit	5	175	28.3	5	Positive
PSMs_S.capitis	M[+27.994915]QKLAEAIANTVKAGQDHDWAKLGTSIVGIAENGIGLLGKVFGF.light	FALSE	920.09148	Unit	1000.035002	Unit	5	175	28.3	5	Positive
PSMs_S.capitis	M[+27.994915]QKLAEAIANTVKAGQDHDWAKLGTSIVGIAENGIGLLGKVFGF.light	FALSE	920.09148	Unit	967.774353	Unit	5	175	28.3	5	Positive
PSMs_S.capitis	M[+27.994915]QKLAEAIANTVKAGQDHDWAKLGTSIVGIAENGIGLLGKVFGF.light	FALSE	920.09148	Unit	950.015075	Unit	5	175	28.3	5	Positive
PSMs_S.capitis	M[+27.994915]QKLAEAIANTVKAGQDHDWAKLGTSIVGIAENGIGLLGKVFGF.light	FALSE	766.910779	Unit	862.672685	Unit	5	175	22.8	5	Positive
PSMs_S.capitis	M[+27.994915]QKLAEAIANTVKAGQDHDWAKLGTSIVGIAENGIGLLGKVFGF.light	FALSE	766.910779	Unit	837.053692	Unit	5	175	22.8	5	Positive
PSMs_S.capitis	M[+27.994915]QKLAEAIANTVKAGQDHDWAKLGTSIVGIAENGIGLLGKVFGF.light	FALSE	766.910779	Unit	814.436879	Unit	5	175	22.8	5	Positive
PSMs_S.capitis	M[+27.994915]QKLAEAIANTVKAGQDHDWAKLGTSIVGIAENGIGLLGKVFGF.light	FALSE	766.910779	Unit	800.229456	Unit	5	175	22.8	5	Positive
PSMs_S.capitis	M[+27.994915]QKLAEAIANTVKAGQDHDWAKLGTSIVGIAENGIGLLGKVFGF.light	FALSE	766.910779	Unit	774.420938	Unit	5	175	22.8	5	Positive
PSMs_S.capitis	M[+27.994915]TKLAEAIANAVKAGQDQDWAKLGTSIVGIAENGISLLGKVFGF.light	FALSE	1140.859723	Unit	1287.029934	Unit	5	175	36.3	5	Positive
PSMs_S.capitis	M[+27.994915]TKLAEAIANAVKAGQDQDWAKLGTSIVGIAENGISLLGKVFGF.light	FALSE	1140.859723	Unit	1263.350896	Unit	5	175	36.3	5	Positive
PSMs_S.capitis	M[+27.994915]TKLAEAIANAVKAGQDQDWAKLGTSIVGIAENGISLLGKVFGF.light	FALSE	1140.859723	Unit	1225.656208	Unit	5	175	36.3	5	Positive
PSMs_S.capitis	M[+27.994915]TKLAEAIANAVKAGQDQDWAKLGTSIVGIAENGISLLGKVFGF.light	FALSE	1140.859723	Unit	1201.97717	Unit	5	175	36.3	5	Positive
PSMs_S.capitis	M[+27.994915]TKLAEAIANAVKAGQDQDWAKLGTSIVGIAENGISLLGKVFGF.light	FALSE	1140.859723	Unit	1163.962861	Unit	5	175	36.3	5	Positive
PSMs_S.capitis	M[+27.994915]TKLAEAIANAVKAGQDQDWAKLGTSIVGIAENGISLLGKVFGF.light	FALSE	912.889233	Unit	1015.544196	Unit	5	175	28.1	5	Positive
PSMs_S.capitis	M[+27.994915]TKLAEAIANAVKAGQDQDWAKLGTSIVGIAENGISLLGKVFGF.light	FALSE	912.889233	Unit	997.784918	Unit	5	175	28.1	5	Positive
PSMs_S.capitis	M[+27.994915]TKLAEAIANAVKAGQDQDWAKLGTSIVGIAENGISLLGKVFGF.light	FALSE	912.889233	Unit	965.52427	Unit	5	175	28.1	5	Positive
PSMs_S.capitis	M[+27.994915]TKLAEAIANAVKAGQDQDWAKLGTSIVGIAENGISLLGKVFGF.light	FALSE	912.889233	Unit	947.764991	Unit	5	175	28.1	5	Positive
PSMs_S.capitis	M[+27.994915]TKLAEAIANAVKAGQDQDWAKLGTSIVGIAENGISLLGKVFGF.light	FALSE	912.889233	Unit	919.493975	Unit	5	175	28.1	5	Positive
PSMs_S.capitis	M[+27.994915]TKLAEAIANAVKAGQDQDWAKLGTSIVGIAENGISLLGKVFGF.light	FALSE	760.908907	Unit	860.872618	Unit	5	175	22.6	5	Positive
PSMs_S.capitis	M[+27.994915]TKLAEAIANAVKAGQDQDWAKLGTSIVGIAENGISLLGKVFGF.light	FALSE	760.908907	Unit	835.253625	Unit	5	175	22.6	5	Positive
PSMs_S.capitis	M[+27.994915]TKLAEAIANAVKAGQDQDWAKLGTSIVGIAENGISLLGKVFGF.light	FALSE	760.908907	Unit	812.636812	Unit	5	175	22.6	5	Positive
PSMs_S.capitis	M[+27.994915]TKLAEAIANAVKAGQDQDWAKLGTSIVGIAENGISLLGKVFGF.light	FALSE	760.908907	Unit	798.42939	Unit	5	175	22.6	5	Positive
PSMs_S.capitis	M[+27.994915]TKLAEAIANAVKAGQDQDWAKLGTSIVGIAENGISLLGKVFGF.light	FALSE	760.908907	Unit	772.620871	Unit	5	175	22.6	5	Positive
PSMs_S.capitis	M[+27.994915]QKLAEAIANTVKAGQDHDWTKLGTSIVDIVENGVSALTKVFGG.light	FALSE	1160.856174	Unit	1304.688237	Unit	5	175	37	5	Positive
PSMs_S.capitis	M[+27.994915]QKLAEAIANTVKAGQDHDWTKLGTSIVDIVENGVSALTKVFGG.light	FALSE	1160.856174	Unit	1281.009199	Unit	5	175	37	5	Positive
PSMs_S.capitis	M[+27.994915]QKLAEAIANTVKAGQDHDWTKLGTSIVDIVENGVSALTKVFGG.light	FALSE	1160.856174	Unit	1243.314511	Unit	5	175	37	5	Positive
PSMs_S.capitis	M[+27.994915]QKLAEAIANTVKAGQDHDWTKLGTSIVDIVENGVSALTKVFGG.light	FALSE	1160.856174	Unit	1219.635473	Unit	5	175	37	5	Positive
PSMs_S.capitis	M[+27.994915]QKLAEAIANTVKAGQDHDWTKLGTSIVDIVENGVSALTKVFGG.light	FALSE	1160.856174	Unit	1181.621164	Unit	5	175	37	5	Positive
PSMs_S.capitis	M[+27.994915]QKLAEAIANTVKAGQDHDWTKLGTSIVDIVENGVSALTKVFGG.light	FALSE	928.886395	Unit	1028.787923	Unit	5	175	28.6	5	Positive
PSMs_S.capitis	M[+27.994915]QKLAEAIANTVKAGQDHDWTKLGTSIVDIVENGVSALTKVFGG.light	FALSE	928.886395	Unit	1011.028645	Unit	5	175	28.6	5	Positive
PSMs_S.capitis	M[+27.994915]QKLAEAIANTVKAGQDHDWTKLGTSIVDIVENGVSALTKVFGG.light	FALSE	928.886395	Unit	978.767997	Unit	5	175	28.6	5	Positive
PSMs_S.capitis	M[+27.994915]QKLAEAIANTVKAGQDHDWTKLGTSIVDIVENGVSALTKVFGG.light	FALSE	928.886395	Unit	961.008718	Unit	5	175	28.6	5	Positive
PSMs_S.capitis	M[+27.994915]QKLAEAIANTVKAGQDHDWTKLGTSIVDIVENGVSALTKVFGG.light	FALSE	928.886395	Unit	932.737702	Unit	5	175	28.6	5	Positive
PSMs_S.capitis	M[+27.994915]QKLAEAIANTVKAGQDHDWTKLGTSIVDIVENGVSALTKVFGG.light	FALSE	774.239875	Unit	871.467599	Unit	5	175	23.1	5	Positive
PSMs_S.capitis	M[+27.994915]QKLAEAIANTVKAGQDHDWTKLGTSIVDIVENGVSALTKVFGG.light	FALSE	774.239875	Unit	845.848607	Unit	5	175	23.1	5	Positive
PSMs_S.capitis	M[+27.994915]QKLAEAIANTVKAGQDHDWTKLGTSIVDIVENGVSALTKVFGG.light	FALSE	774.239875	Unit	823.231794	Unit	5	175	23.1	5	Positive
PSMs_S.capitis	M[+27.994915]QKLAEAIANTVKAGQDHDWTKLGTSIVDIVENGVSALTKVFGG.light	FALSE	774.239875	Unit	809.024371	Unit	5	175	23.1	5	Positive
PSMs_S.capitis	M[+27.994915]QKLAEAIANTVKAGQDHDWTKLGTSIVDIVENGVSALTKVFGG.light	FALSE	774.239875	Unit	783.215852	Unit	5	175	23.1	5	Positive
PSMs_S.capitis	M[+27.994915]SDIINQIVKVVKGLIEKFTNK.light	FALSE	849.152253	Unit	1092.677556	Unit	5	175	25.8	5	Positive
PSMs_S.capitis	M[+27.994915]SDIINQIVKVVKGLIEKFTNK.light	FALSE	849.152253	Unit	1036.135524	Unit	5	175	25.8	5	Positive
PSMs_S.capitis	M[+27.994915]SDIINQIVKVVKGLIEKFTNK.light	FALSE	849.152253	Unit	979.593492	Unit	5	175	25.8	5	Positive
PSMs_S.capitis	M[+27.994915]SDIINQIVKVVKGLIEKFTNK.light	FALSE	849.152253	Unit	922.572029	Unit	5	175	25.8	5	Positive
PSMs_S.capitis	M[+27.994915]SDIINQIVKVVKGLIEKFTNK.light	FALSE	849.152253	Unit	858.54274	Unit	5	175	25.8	5	Positive
PSMs_S.capitis	M[+27.994915]SDIINQIVKVVKGLIEKFTNK.light	FALSE	637.116009	Unit	796.140453	Unit	5	175	18.1	5	Positive
PSMs_S.capitis	M[+27.994915]SDIINQIVKVVKGLIEKFTNK.light	FALSE	637.116009	Unit	767.129777	Unit	5	175	18.1	5	Positive
PSMs_S.capitis	M[+27.994915]SDIINQIVKVVKGLIEKFTNK.light	FALSE	637.116009	Unit	728.787463	Unit	5	175	18.1	5	Positive
PSMs_S.capitis	M[+27.994915]SDIINQIVKVVKGLIEKFTNK.light	FALSE	637.116009	Unit	691.092775	Unit	5	175	18.1	5	Positive
PSMs_S.capitis	M[+27.994915]SDIINQIVKVVKGLIEKFTNK.light	FALSE	637.116009	Unit	653.398087	Unit	5	175	18.1	5	Positive
dPSMs_S.aureus	QDIISTIGDLVKWIIDTVNKFTKK.light	FALSE	925.860015	Unit	1153.659561	Unit	5	175	28.5	5	Positive
dPSMs_S.aureus	QDIISTIGDLVKWIIDTVNKFTKK.light	FALSE	925.860015	Unit	1110.143546	Unit	5	175	28.5	5	Positive
dPSMs_S.aureus	QDIISTIGDLVKWIIDTVNKFTKK.light	FALSE	925.860015	Unit	1059.619707	Unit	5	175	28.5	5	Positive
dPSMs_S.aureus	QDIISTIGDLVKWIIDTVNKFTKK.light	FALSE	925.860015	Unit	1003.077675	Unit	5	175	28.5	5	Positive
dPSMs_S.aureus	QDIISTIGDLVKWIIDTVNKFTKK.light	FALSE	925.860015	Unit	974.566943	Unit	5	175	28.5	5	Positive
dPSMs_S.aureus	QDIISTIGDLVKWIIDTVNKFTKK.light	FALSE	694.64683	Unit	844.831508	Unit	5	175	20.2	5	Positive
dPSMs_S.aureus	QDIISTIGDLVKWIIDTVNKFTKK.light	FALSE	694.64683	Unit	807.13682	Unit	5	175	20.2	5	Positive
dPSMs_S.aureus	QDIISTIGDLVKWIIDTVNKFTKK.light	FALSE	694.64683	Unit	769.442132	Unit	5	175	20.2	5	Positive
dPSMs_S.aureus	QDIISTIGDLVKWIIDTVNKFTKK.light	FALSE	694.64683	Unit	740.431456	Unit	5	175	20.2	5	Positive
dPSMs_S.aureus	QDIISTIGDLVKWIIDTVNKFTKK.light	FALSE	694.64683	Unit	706.748897	Unit	5	175	20.2	5	Positive
dPSMs_S.aureus	DIISTIGDLVKWIIDTVNKFTKK.light	FALSE	883.173823	Unit	1110.143546	Unit	5	175	27	5	Positive
dPSMs_S.aureus	DIISTIGDLVKWIIDTVNKFTKK.light	FALSE	883.173823	Unit	1059.619707	Unit	5	175	27	5	Positive
dPSMs_S.aureus	DIISTIGDLVKWIIDTVNKFTKK.light	FALSE	883.173823	Unit	1003.077675	Unit	5	175	27	5	Positive
dPSMs_S.aureus	DIISTIGDLVKWIIDTVNKFTKK.light	FALSE	883.173823	Unit	974.566943	Unit	5	175	27	5	Positive
dPSMs_S.aureus	DIISTIGDLVKWIIDTVNKFTKK.light	FALSE	883.173823	Unit	917.053472	Unit	5	175	27	5	Positive
dPSMs_S.aureus	DIISTIGDLVKWIIDTVNKFTKK.light	FALSE	662.632186	Unit	807.13682	Unit	5	175	19.1	5	Positive
dPSMs_S.aureus	DIISTIGDLVKWIIDTVNKFTKK.light	FALSE	662.632186	Unit	769.442132	Unit	5	175	19.1	5	Positive
dPSMs_S.aureus	DIISTIGDLVKWIIDTVNKFTKK.light	FALSE	662.632186	Unit	740.431456	Unit	5	175	19.1	5	Positive
dPSMs_S.aureus	DIISTIGDLVKWIIDTVNKFTKK.light	FALSE	662.632186	Unit	706.748897	Unit	5	175	19.1	5	Positive
dPSMs_S.aureus	DIISTIGDLVKWIIDTVNKFTKK.light	FALSE	662.632186	Unit	669.054209	Unit	5	175	19.1	5	Positive
dPSMs_S.aureus	IISTIGDLVKWIIDTVNKFTKK.light	FALSE	844.831508	Unit	1059.619707	Unit	5	175	25.6	5	Positive
dPSMs_S.aureus	IISTIGDLVKWIIDTVNKFTKK.light	FALSE	844.831508	Unit	1003.077675	Unit	5	175	25.6	5	Positive
dPSMs_S.aureus	IISTIGDLVKWIIDTVNKFTKK.light	FALSE	844.831508	Unit	974.566943	Unit	5	175	25.6	5	Positive
dPSMs_S.aureus	IISTIGDLVKWIIDTVNKFTKK.light	FALSE	844.831508	Unit	917.053472	Unit	5	175	25.6	5	Positive
dPSMs_S.aureus	IISTIGDLVKWIIDTVNKFTKK.light	FALSE	844.831508	Unit	860.51144	Unit	5	175	25.6	5	Positive
dPSMs_S.aureus	IISTIGDLVKWIIDTVNKFTKK.light	FALSE	633.87545	Unit	769.442132	Unit	5	175	18	5	Positive
dPSMs_S.aureus	IISTIGDLVKWIIDTVNKFTKK.light	FALSE	633.87545	Unit	740.431456	Unit	5	175	18	5	Positive
dPSMs_S.aureus	IISTIGDLVKWIIDTVNKFTKK.light	FALSE	633.87545	Unit	706.748897	Unit	5	175	18	5	Positive
dPSMs_S.aureus	IISTIGDLVKWIIDTVNKFTKK.light	FALSE	633.87545	Unit	669.054209	Unit	5	175	18	5	Positive
dPSMs_S.aureus	IISTIGDLVKWIIDTVNKFTKK.light	FALSE	633.87545	Unit	650.047054	Unit	5	175	18	5	Positive
dPSMs_S.aureus	ISTIGDLVKWIIDTVNKFTKK.light	FALSE	807.13682	Unit	1003.077675	Unit	5	175	24.3	5	Positive
dPSMs_S.aureus	ISTIGDLVKWIIDTVNKFTKK.light	FALSE	807.13682	Unit	974.566943	Unit	5	175	24.3	5	Positive
dPSMs_S.aureus	ISTIGDLVKWIIDTVNKFTKK.light	FALSE	807.13682	Unit	917.053472	Unit	5	175	24.3	5	Positive
dPSMs_S.aureus	ISTIGDLVKWIIDTVNKFTKK.light	FALSE	807.13682	Unit	860.51144	Unit	5	175	24.3	5	Positive
dPSMs_S.aureus	ISTIGDLVKWIIDTVNKFTKK.light	FALSE	807.13682	Unit	810.977233	Unit	5	175	24.3	5	Positive
dPSMs_S.aureus	ISTIGDLVKWIIDTVNKFTKK.light	FALSE	605.604434	Unit	740.431456	Unit	5	175	17	5	Positive
dPSMs_S.aureus	ISTIGDLVKWIIDTVNKFTKK.light	FALSE	605.604434	Unit	706.748897	Unit	5	175	17	5	Positive
dPSMs_S.aureus	ISTIGDLVKWIIDTVNKFTKK.light	FALSE	605.604434	Unit	669.054209	Unit	5	175	17	5	Positive
dPSMs_S.aureus	ISTIGDLVKWIIDTVNKFTKK.light	FALSE	605.604434	Unit	650.047054	Unit	5	175	17	5	Positive
dPSMs_S.aureus	ISTIGDLVKWIIDTVNKFTKK.light	FALSE	605.604434	Unit	611.70474	Unit	5	175	17	5	Positive
dPSMs_S.aureus	STIGDLVKWIIDTVNKFTKK.light	FALSE	769.442132	Unit	1003.077675	Unit	5	175	22.9	5	Positive
dPSMs_S.aureus	STIGDLVKWIIDTVNKFTKK.light	FALSE	769.442132	Unit	974.566943	Unit	5	175	22.9	5	Positive
dPSMs_S.aureus	STIGDLVKWIIDTVNKFTKK.light	FALSE	769.442132	Unit	917.053472	Unit	5	175	22.9	5	Positive
dPSMs_S.aureus	STIGDLVKWIIDTVNKFTKK.light	FALSE	769.442132	Unit	860.51144	Unit	5	175	22.9	5	Positive
dPSMs_S.aureus	STIGDLVKWIIDTVNKFTKK.light	FALSE	769.442132	Unit	810.977233	Unit	5	175	22.9	5	Positive
dPSMs_S.aureus	STIGDLVKWIIDTVNKFTKK.light	FALSE	577.333418	Unit	740.431456	Unit	5	175	16	5	Positive
dPSMs_S.aureus	STIGDLVKWIIDTVNKFTKK.light	FALSE	577.333418	Unit	706.748897	Unit	5	175	16	5	Positive
dPSMs_S.aureus	STIGDLVKWIIDTVNKFTKK.light	FALSE	577.333418	Unit	669.054209	Unit	5	175	16	5	Positive
dPSMs_S.aureus	STIGDLVKWIIDTVNKFTKK.light	FALSE	577.333418	Unit	650.047054	Unit	5	175	16	5	Positive
dPSMs_S.aureus	STIGDLVKWIIDTVNKFTKK.light	FALSE	577.333418	Unit	611.70474	Unit	5	175	16	5	Positive
dPSMs_S.aureus	TIGDLVKWIIDTVNKFTKK.light	FALSE	740.431456	Unit	974.566943	Unit	5	175	21.9	5	Positive
dPSMs_S.aureus	TIGDLVKWIIDTVNKFTKK.light	FALSE	740.431456	Unit	917.053472	Unit	5	175	21.9	5	Positive
dPSMs_S.aureus	TIGDLVKWIIDTVNKFTKK.light	FALSE	740.431456	Unit	860.51144	Unit	5	175	21.9	5	Positive
dPSMs_S.aureus	TIGDLVKWIIDTVNKFTKK.light	FALSE	740.431456	Unit	810.977233	Unit	5	175	21.9	5	Positive
dPSMs_S.aureus	TIGDLVKWIIDTVNKFTKK.light	FALSE	740.431456	Unit	746.929751	Unit	5	175	21.9	5	Positive
dPSMs_S.aureus	TIGDLVKWIIDTVNKFTKK.light	FALSE	555.575411	Unit	706.748897	Unit	5	175	15.2	5	Positive
dPSMs_S.aureus	TIGDLVKWIIDTVNKFTKK.light	FALSE	555.575411	Unit	669.054209	Unit	5	175	15.2	5	Positive
dPSMs_S.aureus	TIGDLVKWIIDTVNKFTKK.light	FALSE	555.575411	Unit	650.047054	Unit	5	175	15.2	5	Positive
dPSMs_S.aureus	TIGDLVKWIIDTVNKFTKK.light	FALSE	555.575411	Unit	611.70474	Unit	5	175	15.2	5	Positive
dPSMs_S.aureus	TIGDLVKWIIDTVNKFTKK.light	FALSE	555.575411	Unit	574.010052	Unit	5	175	15.2	5	Positive
dPSMs_S.aureus	IGDLVKWIIDTVNKFTKK.light	FALSE	706.748897	Unit	974.566943	Unit	5	175	20.6	5	Positive
dPSMs_S.aureus	IGDLVKWIIDTVNKFTKK.light	FALSE	706.748897	Unit	917.053472	Unit	5	175	20.6	5	Positive
dPSMs_S.aureus	IGDLVKWIIDTVNKFTKK.light	FALSE	706.748897	Unit	860.51144	Unit	5	175	20.6	5	Positive
dPSMs_S.aureus	IGDLVKWIIDTVNKFTKK.light	FALSE	706.748897	Unit	810.977233	Unit	5	175	20.6	5	Positive
dPSMs_S.aureus	IGDLVKWIIDTVNKFTKK.light	FALSE	706.748897	Unit	746.929751	Unit	5	175	20.6	5	Positive
dPSMs_S.aureus	IGDLVKWIIDTVNKFTKK.light	FALSE	706.748897	Unit	812.466501	Unit	5	175	20.6	5	Positive
dPSMs_S.aureus	IGDLVKWIIDTVNKFTKK.light	FALSE	530.313492	Unit	669.054209	Unit	5	175	14.3	5	Positive
dPSMs_S.aureus	IGDLVKWIIDTVNKFTKK.light	FALSE	530.313492	Unit	650.047054	Unit	5	175	14.3	5	Positive
dPSMs_S.aureus	IGDLVKWIIDTVNKFTKK.light	FALSE	530.313492	Unit	611.70474	Unit	5	175	14.3	5	Positive
dPSMs_S.aureus	IGDLVKWIIDTVNKFTKK.light	FALSE	530.313492	Unit	574.010052	Unit	5	175	14.3	5	Positive
dPSMs_S.aureus	IGDLVKWIIDTVNKFTKK.light	FALSE	530.313492	Unit	540.987247	Unit	5	175	14.3	5	Positive
dPSMs_S.aureus	LVKWIIDTVNKFTKK.light	FALSE	917.053472	Unit	1306.772913	Unit	5	175	28.2	5	Positive
dPSMs_S.aureus	LVKWIIDTVNKFTKK.light	FALSE	917.053472	Unit	1193.688849	Unit	5	175	28.2	5	Positive
dPSMs_S.aureus	LVKWIIDTVNKFTKK.light	FALSE	917.053472	Unit	1080.604785	Unit	5	175	28.2	5	Positive
dPSMs_S.aureus	LVKWIIDTVNKFTKK.light	FALSE	917.053472	Unit	965.577842	Unit	5	175	28.2	5	Positive
dPSMs_S.aureus	LVKWIIDTVNKFTKK.light	FALSE	611.70474	Unit	860.51144	Unit	5	175	17.2	5	Positive
dPSMs_S.aureus	LVKWIIDTVNKFTKK.light	FALSE	611.70474	Unit	810.977233	Unit	5	175	17.2	5	Positive
dPSMs_S.aureus	LVKWIIDTVNKFTKK.light	FALSE	611.70474	Unit	746.929751	Unit	5	175	17.2	5	Positive
dPSMs_S.aureus	LVKWIIDTVNKFTKK.light	FALSE	611.70474	Unit	653.890095	Unit	5	175	17.2	5	Positive
dPSMs_S.aureus	IDTVNKFTKK.light	FALSE	597.348063	Unit	1080.604785	Unit	5	175	16.7	5	Positive
dPSMs_S.aureus	IDTVNKFTKK.light	FALSE	597.348063	Unit	965.577842	Unit	5	175	16.7	5	Positive
dPSMs_S.aureus	IDTVNKFTKK.light	FALSE	597.348063	Unit	864.530164	Unit	5	175	16.7	5	Positive
dPSMs_S.aureus	IDTVNKFTKK.light	FALSE	597.348063	Unit	765.46175	Unit	5	175	16.7	5	Positive
dPSMs_S.aureus	IDTVNKFTKK.light	FALSE	597.348063	Unit	651.418822	Unit	5	175	16.7	5	Positive
dPSMs_S.aureus	DTVNKFTKK.light	FALSE	540.806031	Unit	965.577842	Unit	5	175	14.7	5	Positive
dPSMs_S.aureus	DTVNKFTKK.light	FALSE	540.806031	Unit	864.530164	Unit	5	175	14.7	5	Positive
dPSMs_S.aureus	DTVNKFTKK.light	FALSE	540.806031	Unit	765.46175	Unit	5	175	14.7	5	Positive
dPSMs_S.aureus	DTVNKFTKK.light	FALSE	540.806031	Unit	651.418822	Unit	5	175	14.7	5	Positive
dPSMs_S.aureus	TVNKFTKK.light	FALSE	483.292559	Unit	864.530164	Unit	5	175	12.6	5	Positive
dPSMs_S.aureus	TVNKFTKK.light	FALSE	483.292559	Unit	765.46175	Unit	5	175	12.6	5	Positive
dPSMs_S.aureus	TVNKFTKK.light	FALSE	483.292559	Unit	651.418822	Unit	5	175	12.6	5	Positive
dPSMs_S.aureus	TVNKFTKK.light	FALSE	483.292559	Unit	523.323859	Unit	5	175	12.6	5	Positive
dPSMs_S.aureus	VNKFTKK.light	FALSE	432.76872	Unit	765.46175	Unit	5	175	10.8	5	Positive
dPSMs_S.aureus	VNKFTKK.light	FALSE	432.76872	Unit	651.418822	Unit	5	175	10.8	5	Positive
dPSMs_S.aureus	VNKFTKK.light	FALSE	432.76872	Unit	523.323859	Unit	5	175	10.8	5	Positive
dPSMs_S.aureus	M[+27.994915]GIIAGIIKVIKSL.light	FALSE	742.467655	Unit	1154.787107	Unit	5	175	21.9	5	Positive
dPSMs_S.aureus	M[+27.994915]GIIAGIIKVIKSL.light	FALSE	742.467655	Unit	1041.703043	Unit	5	175	21.9	5	Positive
dPSMs_S.aureus	M[+27.994915]GIIAGIIKVIKSL.light	FALSE	742.467655	Unit	970.665929	Unit	5	175	21.9	5	Positive
dPSMs_S.aureus	M[+27.994915]GIIAGIIKVIKSL.light	FALSE	742.467655	Unit	913.644465	Unit	5	175	21.9	5	Positive
dPSMs_S.aureus	M[+27.994915]GIIAGIIKVIKSL.light	FALSE	742.467655	Unit	800.560401	Unit	5	175	21.9	5	Positive
dPSMs_S.aureus	M[+27.994915]GIIAGIIKVIKS.light	FALSE	685.925623	Unit	1041.703043	Unit	5	175	19.9	5	Positive
dPSMs_S.aureus	M[+27.994915]GIIAGIIKVIKS.light	FALSE	685.925623	Unit	928.618979	Unit	5	175	19.9	5	Positive
dPSMs_S.aureus	M[+27.994915]GIIAGIIKVIKS.light	FALSE	685.925623	Unit	857.581865	Unit	5	175	19.9	5	Positive
dPSMs_S.aureus	M[+27.994915]GIIAGIIKVIKS.light	FALSE	685.925623	Unit	800.560401	Unit	5	175	19.9	5	Positive
dPSMs_S.aureus	IIAGIIKVIKSLIEQFTGK.light	FALSE	691.101159	Unit	923.064036	Unit	5	175	20.1	5	Positive
dPSMs_S.aureus	IIAGIIKVIKSLIEQFTGK.light	FALSE	691.101159	Unit	887.545479	Unit	5	175	20.1	5	Positive
dPSMs_S.aureus	IIAGIIKVIKSLIEQFTGK.light	FALSE	691.101159	Unit	859.034748	Unit	5	175	20.1	5	Positive
dPSMs_S.aureus	IIAGIIKVIKSLIEQFTGK.light	FALSE	691.101159	Unit	802.492716	Unit	5	175	20.1	5	Positive
dPSMs_S.aureus	IIAGIIKVIKSLIEQFTGK.light	FALSE	691.101159	Unit	745.950684	Unit	5	175	20.1	5	Positive
dPSMs_S.aureus	IAGIIKVIKSLIEQFTGK.light	FALSE	979.606068	Unit	1362.799128	Unit	5	175	30.5	5	Positive
dPSMs_S.aureus	IAGIIKVIKSLIEQFTGK.light	FALSE	979.606068	Unit	1263.730714	Unit	5	175	30.5	5	Positive
dPSMs_S.aureus	IAGIIKVIKSLIEQFTGK.light	FALSE	979.606068	Unit	1150.64665	Unit	5	175	30.5	5	Positive
dPSMs_S.aureus	IAGIIKVIKSLIEQFTGK.light	FALSE	979.606068	Unit	1022.551687	Unit	5	175	30.5	5	Positive
dPSMs_S.aureus	IAGIIKVIKSLIEQFTGK.light	FALSE	653.406471	Unit	887.545479	Unit	5	175	18.7	5	Positive
dPSMs_S.aureus	IAGIIKVIKSLIEQFTGK.light	FALSE	653.406471	Unit	859.034748	Unit	5	175	18.7	5	Positive
dPSMs_S.aureus	IAGIIKVIKSLIEQFTGK.light	FALSE	653.406471	Unit	802.492716	Unit	5	175	18.7	5	Positive
dPSMs_S.aureus	IAGIIKVIKSLIEQFTGK.light	FALSE	653.406471	Unit	745.950684	Unit	5	175	18.7	5	Positive
dPSMs_S.aureus	IAGIIKVIKSLIEQFTGK.light	FALSE	653.406471	Unit	681.903202	Unit	5	175	18.7	5	Positive
dPSMs_S.aureus	AGIIKVIKSLIEQFTGK.light	FALSE	923.064036	Unit	1362.799128	Unit	5	175	28.4	5	Positive
dPSMs_S.aureus	AGIIKVIKSLIEQFTGK.light	FALSE	923.064036	Unit	1263.730714	Unit	5	175	28.4	5	Positive
dPSMs_S.aureus	AGIIKVIKSLIEQFTGK.light	FALSE	923.064036	Unit	1150.64665	Unit	5	175	28.4	5	Positive
dPSMs_S.aureus	AGIIKVIKSLIEQFTGK.light	FALSE	923.064036	Unit	1022.551687	Unit	5	175	28.4	5	Positive
dPSMs_S.aureus	AGIIKVIKSLIEQFTGK.light	FALSE	923.064036	Unit	935.519659	Unit	5	175	28.4	5	Positive
dPSMs_S.aureus	AGIIKVIKSLIEQFTGK.light	FALSE	615.711783	Unit	859.034748	Unit	5	175	17.4	5	Positive
dPSMs_S.aureus	AGIIKVIKSLIEQFTGK.light	FALSE	615.711783	Unit	802.492716	Unit	5	175	17.4	5	Positive
dPSMs_S.aureus	AGIIKVIKSLIEQFTGK.light	FALSE	615.711783	Unit	745.950684	Unit	5	175	17.4	5	Positive
dPSMs_S.aureus	AGIIKVIKSLIEQFTGK.light	FALSE	615.711783	Unit	681.903202	Unit	5	175	17.4	5	Positive
dPSMs_S.aureus	AGIIKVIKSLIEQFTGK.light	FALSE	615.711783	Unit	632.368995	Unit	5	175	17.4	5	Positive
dPSMs_S.aureus	GIIKVIKSLIEQFTGK.light	FALSE	887.545479	Unit	1362.799128	Unit	5	175	27.2	5	Positive
dPSMs_S.aureus	GIIKVIKSLIEQFTGK.light	FALSE	887.545479	Unit	1263.730714	Unit	5	175	27.2	5	Positive
dPSMs_S.aureus	GIIKVIKSLIEQFTGK.light	FALSE	887.545479	Unit	1150.64665	Unit	5	175	27.2	5	Positive
dPSMs_S.aureus	GIIKVIKSLIEQFTGK.light	FALSE	887.545479	Unit	1022.551687	Unit	5	175	27.2	5	Positive
dPSMs_S.aureus	GIIKVIKSLIEQFTGK.light	FALSE	887.545479	Unit	935.519659	Unit	5	175	27.2	5	Positive
dPSMs_S.aureus	GIIKVIKSLIEQFTGK.light	FALSE	592.032745	Unit	859.034748	Unit	5	175	16.5	5	Positive
dPSMs_S.aureus	GIIKVIKSLIEQFTGK.light	FALSE	592.032745	Unit	802.492716	Unit	5	175	16.5	5	Positive
dPSMs_S.aureus	GIIKVIKSLIEQFTGK.light	FALSE	592.032745	Unit	745.950684	Unit	5	175	16.5	5	Positive
dPSMs_S.aureus	GIIKVIKSLIEQFTGK.light	FALSE	592.032745	Unit	681.903202	Unit	5	175	16.5	5	Positive
dPSMs_S.aureus	GIIKVIKSLIEQFTGK.light	FALSE	592.032745	Unit	632.368995	Unit	5	175	16.5	5	Positive
dPSMs_S.aureus	GIIAGIIKFIKGLIEKFTGK.light	FALSE	716.11692	Unit	932.076947	Unit	5	175	21	5	Positive
dPSMs_S.aureus	GIIAGIIKFIKGLIEKFTGK.light	FALSE	716.11692	Unit	896.55839	Unit	5	175	21	5	Positive
dPSMs_S.aureus	GIIAGIIKFIKGLIEKFTGK.light	FALSE	716.11692	Unit	868.047658	Unit	5	175	21	5	Positive
dPSMs_S.aureus	GIIAGIIKFIKGLIEKFTGK.light	FALSE	716.11692	Unit	811.505626	Unit	5	175	21	5	Positive
dPSMs_S.aureus	GIIAGIIKFIKGLIEKFTGK.light	FALSE	716.11692	Unit	754.963594	Unit	5	175	21	5	Positive
dPSMs_S.aureus	GIIAGIIKFIKGLIEKFTGK.light	FALSE	537.339509	Unit	659.415078	Unit	5	175	14.5	5	Positive
dPSMs_S.aureus	GIIAGIIKFIKGLIEKFTGK.light	FALSE	537.339509	Unit	621.72039	Unit	5	175	14.5	5	Positive
dPSMs_S.aureus	GIIAGIIKFIKGLIEKFTGK.light	FALSE	537.339509	Unit	598.041352	Unit	5	175	14.5	5	Positive
dPSMs_S.aureus	GIIAGIIKFIKGLIEKFTGK.light	FALSE	537.339509	Unit	579.034197	Unit	5	175	14.5	5	Positive
dPSMs_S.aureus	GIIAGIIKFIKGLIEKFTGK.light	FALSE	537.339509	Unit	541.339509	Unit	5	175	14.5	5	Positive
dPSMs_S.aureus	IIAGIIKFIKGLIEKFTGK.light	FALSE	697.109766	Unit	932.076947	Unit	5	175	20.3	5	Positive
dPSMs_S.aureus	IIAGIIKFIKGLIEKFTGK.light	FALSE	697.109766	Unit	896.55839	Unit	5	175	20.3	5	Positive
dPSMs_S.aureus	IIAGIIKFIKGLIEKFTGK.light	FALSE	697.109766	Unit	868.047658	Unit	5	175	20.3	5	Positive
dPSMs_S.aureus	IIAGIIKFIKGLIEKFTGK.light	FALSE	697.109766	Unit	811.505626	Unit	5	175	20.3	5	Positive
dPSMs_S.aureus	IIAGIIKFIKGLIEKFTGK.light	FALSE	697.109766	Unit	754.963594	Unit	5	175	20.3	5	Positive
dPSMs_S.aureus	IIAGIIKFIKGLIEKFTGK.light	FALSE	523.084143	Unit	659.415078	Unit	5	175	14	5	Positive
dPSMs_S.aureus	IIAGIIKFIKGLIEKFTGK.light	FALSE	523.084143	Unit	621.72039	Unit	5	175	14	5	Positive
dPSMs_S.aureus	IIAGIIKFIKGLIEKFTGK.light	FALSE	523.084143	Unit	598.041352	Unit	5	175	14	5	Positive
dPSMs_S.aureus	IIAGIIKFIKGLIEKFTGK.light	FALSE	523.084143	Unit	579.034197	Unit	5	175	14	5	Positive
dPSMs_S.aureus	IIAGIIKFIKGLIEKFTGK.light	FALSE	523.084143	Unit	541.339509	Unit	5	175	14	5	Positive
dPSMs_S.aureus	AGIIKFIKGLIEKFTGK.light	FALSE	932.076947	Unit	1380.824949	Unit	5	175	28.8	5	Positive
dPSMs_S.aureus	AGIIKFIKGLIEKFTGK.light	FALSE	932.076947	Unit	1233.756535	Unit	5	175	28.8	5	Positive
dPSMs_S.aureus	AGIIKFIKGLIEKFTGK.light	FALSE	932.076947	Unit	1120.672471	Unit	5	175	28.8	5	Positive
dPSMs_S.aureus	AGIIKFIKGLIEKFTGK.light	FALSE	932.076947	Unit	992.577508	Unit	5	175	28.8	5	Positive
dPSMs_S.aureus	AGIIKFIKGLIEKFTGK.light	FALSE	932.076947	Unit	935.556044	Unit	5	175	28.8	5	Positive
dPSMs_S.aureus	AGIIKFIKGLIEKFTGK.light	FALSE	621.72039	Unit	896.55839	Unit	5	175	17.6	5	Positive
dPSMs_S.aureus	AGIIKFIKGLIEKFTGK.light	FALSE	621.72039	Unit	868.047658	Unit	5	175	17.6	5	Positive
dPSMs_S.aureus	AGIIKFIKGLIEKFTGK.light	FALSE	621.72039	Unit	811.505626	Unit	5	175	17.6	5	Positive
dPSMs_S.aureus	AGIIKFIKGLIEKFTGK.light	FALSE	621.72039	Unit	754.963594	Unit	5	175	17.6	5	Positive
dPSMs_S.aureus	AGIIKFIKGLIEKFTGK.light	FALSE	621.72039	Unit	690.916112	Unit	5	175	17.6	5	Positive
dPSMs_S.aureus	FIKGLIEKFTGK.light	FALSE	690.916112	Unit	1120.672471	Unit	5	175	20.1	5	Positive
dPSMs_S.aureus	FIKGLIEKFTGK.light	FALSE	690.916112	Unit	992.577508	Unit	5	175	20.1	5	Positive
dPSMs_S.aureus	FIKGLIEKFTGK.light	FALSE	690.916112	Unit	935.556044	Unit	5	175	20.1	5	Positive
dPSMs_S.aureus	FIKGLIEKFTGK.light	FALSE	690.916112	Unit	822.47198	Unit	5	175	20.1	5	Positive
dPSMs_S.aureus	FIKGLIEKFTGK.light	FALSE	690.916112	Unit	709.387916	Unit	5	175	20.1	5	Positive
dPSMs_S.aureus	VGTIIKIIKAIIDIFAK.light	FALSE	928.602797	Unit	1372.892635	Unit	5	175	28.6	5	Positive
dPSMs_S.aureus	VGTIIKIIKAIIDIFAK.light	FALSE	928.602797	Unit	1244.797671	Unit	5	175	28.6	5	Positive
dPSMs_S.aureus	VGTIIKIIKAIIDIFAK.light	FALSE	928.602797	Unit	1131.713607	Unit	5	175	28.6	5	Positive
dPSMs_S.aureus	VGTIIKIIKAIIDIFAK.light	FALSE	928.602797	Unit	1018.629543	Unit	5	175	28.6	5	Positive
dPSMs_S.aureus	VGTIIKIIKAIIDIFAK.light	FALSE	619.40429	Unit	850.557859	Unit	5	175	17.5	5	Positive
dPSMs_S.aureus	VGTIIKIIKAIIDIFAK.light	FALSE	619.40429	Unit	800.034019	Unit	5	175	17.5	5	Positive
dPSMs_S.aureus	VGTIIKIIKAIIDIFAK.light	FALSE	619.40429	Unit	743.491987	Unit	5	175	17.5	5	Positive
dPSMs_S.aureus	VGTIIKIIKAIIDIFAK.light	FALSE	619.40429	Unit	686.949955	Unit	5	175	17.5	5	Positive
dPSMs_S.aureus	VGTIIKIIKAIIDIFAK.light	FALSE	619.40429	Unit	622.902474	Unit	5	175	17.5	5	Positive
dPSMs_S.aureus	TIIKIIKAIIDIFAK.light	FALSE	850.557859	Unit	1372.892635	Unit	5	175	25.8	5	Positive
dPSMs_S.aureus	TIIKIIKAIIDIFAK.light	FALSE	850.557859	Unit	1244.797671	Unit	5	175	25.8	5	Positive
dPSMs_S.aureus	TIIKIIKAIIDIFAK.light	FALSE	850.557859	Unit	1131.713607	Unit	5	175	25.8	5	Positive
dPSMs_S.aureus	TIIKIIKAIIDIFAK.light	FALSE	850.557859	Unit	1018.629543	Unit	5	175	25.8	5	Positive
dPSMs_S.aureus	TIIKIIKAIIDIFAK.light	FALSE	850.557859	Unit	890.53458	Unit	5	175	25.8	5	Positive
dPSMs_S.aureus	TIIKIIKAIIDIFAK.light	FALSE	567.374331	Unit	800.034019	Unit	5	175	15.6	5	Positive
dPSMs_S.aureus	TIIKIIKAIIDIFAK.light	FALSE	567.374331	Unit	743.491987	Unit	5	175	15.6	5	Positive
dPSMs_S.aureus	TIIKIIKAIIDIFAK.light	FALSE	567.374331	Unit	686.949955	Unit	5	175	15.6	5	Positive
dPSMs_S.aureus	TIIKIIKAIIDIFAK.light	FALSE	567.374331	Unit	622.902474	Unit	5	175	15.6	5	Positive
dPSMs_S.epidermidis	AADIISTIGDLVKWIIDTVNKFKK.light	FALSE	896.849339	Unit	1103.135721	Unit	5	175	27.5	5	Positive
dPSMs_S.epidermidis	AADIISTIGDLVKWIIDTVNKFKK.light	FALSE	896.849339	Unit	1059.619707	Unit	5	175	27.5	5	Positive
dPSMs_S.epidermidis	AADIISTIGDLVKWIIDTVNKFKK.light	FALSE	896.849339	Unit	1009.095868	Unit	5	175	27.5	5	Positive
dPSMs_S.epidermidis	AADIISTIGDLVKWIIDTVNKFKK.light	FALSE	896.849339	Unit	952.553836	Unit	5	175	27.5	5	Positive
dPSMs_S.epidermidis	AADIISTIGDLVKWIIDTVNKFKK.light	FALSE	896.849339	Unit	924.043104	Unit	5	175	27.5	5	Positive
dPSMs_S.epidermidis	AADIISTIGDLVKWIIDTVNKFKK.light	FALSE	672.888823	Unit	811.148949	Unit	5	175	19.4	5	Positive
dPSMs_S.epidermidis	AADIISTIGDLVKWIIDTVNKFKK.light	FALSE	672.888823	Unit	773.454261	Unit	5	175	19.4	5	Positive
dPSMs_S.epidermidis	AADIISTIGDLVKWIIDTVNKFKK.light	FALSE	672.888823	Unit	735.759573	Unit	5	175	19.4	5	Positive
dPSMs_S.epidermidis	AADIISTIGDLVKWIIDTVNKFKK.light	FALSE	672.888823	Unit	706.748897	Unit	5	175	19.4	5	Positive
dPSMs_S.epidermidis	AADIISTIGDLVKWIIDTVNKFKK.light	FALSE	672.888823	Unit	673.066337	Unit	5	175	19.4	5	Positive
dPSMs_S.epidermidis	ADIISTIGDLVKWIIDTVNKFKK.light	FALSE	873.170301	Unit	1103.135721	Unit	5	175	26.6	5	Positive
dPSMs_S.epidermidis	ADIISTIGDLVKWIIDTVNKFKK.light	FALSE	873.170301	Unit	1059.619707	Unit	5	175	26.6	5	Positive
dPSMs_S.epidermidis	ADIISTIGDLVKWIIDTVNKFKK.light	FALSE	873.170301	Unit	1009.095868	Unit	5	175	26.6	5	Positive
dPSMs_S.epidermidis	ADIISTIGDLVKWIIDTVNKFKK.light	FALSE	873.170301	Unit	952.553836	Unit	5	175	26.6	5	Positive
dPSMs_S.epidermidis	ADIISTIGDLVKWIIDTVNKFKK.light	FALSE	873.170301	Unit	924.043104	Unit	5	175	26.6	5	Positive
dPSMs_S.epidermidis	ADIISTIGDLVKWIIDTVNKFKK.light	FALSE	655.129545	Unit	811.148949	Unit	5	175	18.8	5	Positive
dPSMs_S.epidermidis	ADIISTIGDLVKWIIDTVNKFKK.light	FALSE	655.129545	Unit	773.454261	Unit	5	175	18.8	5	Positive
dPSMs_S.epidermidis	ADIISTIGDLVKWIIDTVNKFKK.light	FALSE	655.129545	Unit	735.759573	Unit	5	175	18.8	5	Positive
dPSMs_S.epidermidis	ADIISTIGDLVKWIIDTVNKFKK.light	FALSE	655.129545	Unit	706.748897	Unit	5	175	18.8	5	Positive
dPSMs_S.epidermidis	ADIISTIGDLVKWIIDTVNKFKK.light	FALSE	655.129545	Unit	673.066337	Unit	5	175	18.8	5	Positive
dPSMs_S.epidermidis	DIISTIGDLVKWIIDTVNKFKK.light	FALSE	849.491263	Unit	1059.619707	Unit	5	175	25.8	5	Positive
dPSMs_S.epidermidis	DIISTIGDLVKWIIDTVNKFKK.light	FALSE	849.491263	Unit	1009.095868	Unit	5	175	25.8	5	Positive
dPSMs_S.epidermidis	DIISTIGDLVKWIIDTVNKFKK.light	FALSE	849.491263	Unit	952.553836	Unit	5	175	25.8	5	Positive
dPSMs_S.epidermidis	DIISTIGDLVKWIIDTVNKFKK.light	FALSE	849.491263	Unit	924.043104	Unit	5	175	25.8	5	Positive
dPSMs_S.epidermidis	DIISTIGDLVKWIIDTVNKFKK.light	FALSE	849.491263	Unit	866.529632	Unit	5	175	25.8	5	Positive
dPSMs_S.epidermidis	DIISTIGDLVKWIIDTVNKFKK.light	FALSE	637.370266	Unit	811.148949	Unit	5	175	18.1	5	Positive
dPSMs_S.epidermidis	DIISTIGDLVKWIIDTVNKFKK.light	FALSE	637.370266	Unit	773.454261	Unit	5	175	18.1	5	Positive
dPSMs_S.epidermidis	DIISTIGDLVKWIIDTVNKFKK.light	FALSE	637.370266	Unit	735.759573	Unit	5	175	18.1	5	Positive
dPSMs_S.epidermidis	DIISTIGDLVKWIIDTVNKFKK.light	FALSE	637.370266	Unit	706.748897	Unit	5	175	18.1	5	Positive
dPSMs_S.epidermidis	DIISTIGDLVKWIIDTVNKFKK.light	FALSE	637.370266	Unit	673.066337	Unit	5	175	18.1	5	Positive
dPSMs_S.epidermidis	IISTIGDLVKWIIDTVNKFKK.light	FALSE	811.148949	Unit	1059.619707	Unit	5	175	24.4	5	Positive
dPSMs_S.epidermidis	IISTIGDLVKWIIDTVNKFKK.light	FALSE	811.148949	Unit	1009.095868	Unit	5	175	24.4	5	Positive
dPSMs_S.epidermidis	IISTIGDLVKWIIDTVNKFKK.light	FALSE	811.148949	Unit	952.553836	Unit	5	175	24.4	5	Positive
dPSMs_S.epidermidis	IISTIGDLVKWIIDTVNKFKK.light	FALSE	811.148949	Unit	924.043104	Unit	5	175	24.4	5	Positive
dPSMs_S.epidermidis	IISTIGDLVKWIIDTVNKFKK.light	FALSE	811.148949	Unit	866.529632	Unit	5	175	24.4	5	Positive
dPSMs_S.epidermidis	IISTIGDLVKWIIDTVNKFKK.light	FALSE	608.613531	Unit	735.759573	Unit	5	175	17.1	5	Positive
dPSMs_S.epidermidis	IISTIGDLVKWIIDTVNKFKK.light	FALSE	608.613531	Unit	706.748897	Unit	5	175	17.1	5	Positive
dPSMs_S.epidermidis	IISTIGDLVKWIIDTVNKFKK.light	FALSE	608.613531	Unit	673.066337	Unit	5	175	17.1	5	Positive
dPSMs_S.epidermidis	IISTIGDLVKWIIDTVNKFKK.light	FALSE	608.613531	Unit	635.371649	Unit	5	175	17.1	5	Positive
dPSMs_S.epidermidis	IISTIGDLVKWIIDTVNKFKK.light	FALSE	608.613531	Unit	616.364495	Unit	5	175	17.1	5	Positive
dPSMs_S.epidermidis	ISTIGDLVKWIIDTVNKFKK.light	FALSE	773.454261	Unit	1009.095868	Unit	5	175	23	5	Positive
dPSMs_S.epidermidis	ISTIGDLVKWIIDTVNKFKK.light	FALSE	773.454261	Unit	952.553836	Unit	5	175	23	5	Positive
dPSMs_S.epidermidis	ISTIGDLVKWIIDTVNKFKK.light	FALSE	773.454261	Unit	924.043104	Unit	5	175	23	5	Positive
dPSMs_S.epidermidis	ISTIGDLVKWIIDTVNKFKK.light	FALSE	773.454261	Unit	866.529632	Unit	5	175	23	5	Positive
dPSMs_S.epidermidis	ISTIGDLVKWIIDTVNKFKK.light	FALSE	773.454261	Unit	809.9876	Unit	5	175	23	5	Positive
dPSMs_S.epidermidis	ISTIGDLVKWIIDTVNKFKK.light	FALSE	580.342515	Unit	735.759573	Unit	5	175	16.1	5	Positive
dPSMs_S.epidermidis	ISTIGDLVKWIIDTVNKFKK.light	FALSE	580.342515	Unit	706.748897	Unit	5	175	16.1	5	Positive
dPSMs_S.epidermidis	ISTIGDLVKWIIDTVNKFKK.light	FALSE	580.342515	Unit	673.066337	Unit	5	175	16.1	5	Positive
dPSMs_S.epidermidis	ISTIGDLVKWIIDTVNKFKK.light	FALSE	580.342515	Unit	635.371649	Unit	5	175	16.1	5	Positive
dPSMs_S.epidermidis	ISTIGDLVKWIIDTVNKFKK.light	FALSE	580.342515	Unit	616.364495	Unit	5	175	16.1	5	Positive
dPSMs_S.epidermidis	STIGDLVKWIIDTVNKFKK.light	FALSE	735.759573	Unit	952.553836	Unit	5	175	21.7	5	Positive
dPSMs_S.epidermidis	STIGDLVKWIIDTVNKFKK.light	FALSE	735.759573	Unit	924.043104	Unit	5	175	21.7	5	Positive
dPSMs_S.epidermidis	STIGDLVKWIIDTVNKFKK.light	FALSE	735.759573	Unit	866.529632	Unit	5	175	21.7	5	Positive
dPSMs_S.epidermidis	STIGDLVKWIIDTVNKFKK.light	FALSE	735.759573	Unit	809.9876	Unit	5	175	21.7	5	Positive
dPSMs_S.epidermidis	STIGDLVKWIIDTVNKFKK.light	FALSE	735.759573	Unit	760.453393	Unit	5	175	21.7	5	Positive
dPSMs_S.epidermidis	STIGDLVKWIIDTVNKFKK.light	FALSE	552.071499	Unit	706.748897	Unit	5	175	15.1	5	Positive
dPSMs_S.epidermidis	STIGDLVKWIIDTVNKFKK.light	FALSE	552.071499	Unit	673.066337	Unit	5	175	15.1	5	Positive
dPSMs_S.epidermidis	STIGDLVKWIIDTVNKFKK.light	FALSE	552.071499	Unit	635.371649	Unit	5	175	15.1	5	Positive
dPSMs_S.epidermidis	STIGDLVKWIIDTVNKFKK.light	FALSE	552.071499	Unit	616.364495	Unit	5	175	15.1	5	Positive
dPSMs_S.epidermidis	STIGDLVKWIIDTVNKFKK.light	FALSE	552.071499	Unit	578.02218	Unit	5	175	15.1	5	Positive
dPSMs_S.epidermidis	TIGDLVKWIIDTVNKFKK.light	FALSE	706.748897	Unit	952.553836	Unit	5	175	20.6	5	Positive
dPSMs_S.epidermidis	TIGDLVKWIIDTVNKFKK.light	FALSE	706.748897	Unit	924.043104	Unit	5	175	20.6	5	Positive
dPSMs_S.epidermidis	TIGDLVKWIIDTVNKFKK.light	FALSE	706.748897	Unit	866.529632	Unit	5	175	20.6	5	Positive
dPSMs_S.epidermidis	TIGDLVKWIIDTVNKFKK.light	FALSE	706.748897	Unit	809.9876	Unit	5	175	20.6	5	Positive
dPSMs_S.epidermidis	TIGDLVKWIIDTVNKFKK.light	FALSE	706.748897	Unit	760.453393	Unit	5	175	20.6	5	Positive
dPSMs_S.epidermidis	TIGDLVKWIIDTVNKFKK.light	FALSE	530.313492	Unit	673.066337	Unit	5	175	14.3	5	Positive
dPSMs_S.epidermidis	TIGDLVKWIIDTVNKFKK.light	FALSE	530.313492	Unit	635.371649	Unit	5	175	14.3	5	Positive
dPSMs_S.epidermidis	TIGDLVKWIIDTVNKFKK.light	FALSE	530.313492	Unit	616.364495	Unit	5	175	14.3	5	Positive
dPSMs_S.epidermidis	TIGDLVKWIIDTVNKFKK.light	FALSE	530.313492	Unit	578.02218	Unit	5	175	14.3	5	Positive
dPSMs_S.epidermidis	TIGDLVKWIIDTVNKFKK.light	FALSE	530.313492	Unit	540.327492	Unit	5	175	14.3	5	Positive
dPSMs_S.epidermidis	IGDLVKWIIDTVNKFKK.light	FALSE	673.066337	Unit	924.043104	Unit	5	175	19.4	5	Positive
dPSMs_S.epidermidis	IGDLVKWIIDTVNKFKK.light	FALSE	673.066337	Unit	866.529632	Unit	5	175	19.4	5	Positive
dPSMs_S.epidermidis	IGDLVKWIIDTVNKFKK.light	FALSE	673.066337	Unit	809.9876	Unit	5	175	19.4	5	Positive
dPSMs_S.epidermidis	IGDLVKWIIDTVNKFKK.light	FALSE	673.066337	Unit	760.453393	Unit	5	175	19.4	5	Positive
dPSMs_S.epidermidis	IGDLVKWIIDTVNKFKK.light	FALSE	673.066337	Unit	696.405912	Unit	5	175	19.4	5	Positive
dPSMs_S.epidermidis	IGDLVKWIIDTVNKFKK.light	FALSE	505.051572	Unit	635.371649	Unit	5	175	13.4	5	Positive
dPSMs_S.epidermidis	IGDLVKWIIDTVNKFKK.light	FALSE	505.051572	Unit	616.364495	Unit	5	175	13.4	5	Positive
dPSMs_S.epidermidis	IGDLVKWIIDTVNKFKK.light	FALSE	505.051572	Unit	578.02218	Unit	5	175	13.4	5	Positive
dPSMs_S.epidermidis	IGDLVKWIIDTVNKFKK.light	FALSE	505.051572	Unit	540.327492	Unit	5	175	13.4	5	Positive
dPSMs_S.epidermidis	IGDLVKWIIDTVNKFKK.light	FALSE	505.051572	Unit	507.304688	Unit	5	175	13.4	5	Positive
dPSMs_S.epidermidis	GDLVKWIIDTVNKFKK.light	FALSE	952.553836	Unit	1391.804548	Unit	5	175	29.5	5	Positive
dPSMs_S.epidermidis	GDLVKWIIDTVNKFKK.light	FALSE	952.553836	Unit	1205.725235	Unit	5	175	29.5	5	Positive
dPSMs_S.epidermidis	GDLVKWIIDTVNKFKK.light	FALSE	952.553836	Unit	1092.641171	Unit	5	175	29.5	5	Positive
dPSMs_S.epidermidis	GDLVKWIIDTVNKFKK.light	FALSE	952.553836	Unit	979.557107	Unit	5	175	29.5	5	Positive
dPSMs_S.epidermidis	GDLVKWIIDTVNKFKK.light	FALSE	635.371649	Unit	924.043104	Unit	5	175	18.1	5	Positive
dPSMs_S.epidermidis	GDLVKWIIDTVNKFKK.light	FALSE	635.371649	Unit	866.529632	Unit	5	175	18.1	5	Positive
dPSMs_S.epidermidis	GDLVKWIIDTVNKFKK.light	FALSE	635.371649	Unit	809.9876	Unit	5	175	18.1	5	Positive
dPSMs_S.epidermidis	GDLVKWIIDTVNKFKK.light	FALSE	635.371649	Unit	760.453393	Unit	5	175	18.1	5	Positive
dPSMs_S.epidermidis	GDLVKWIIDTVNKFKK.light	FALSE	635.371649	Unit	696.405912	Unit	5	175	18.1	5	Positive
dPSMs_S.epidermidis	DLVKWIIDTVNKFKK.light	FALSE	924.043104	Unit	1391.804548	Unit	5	175	28.5	5	Positive
dPSMs_S.epidermidis	DLVKWIIDTVNKFKK.light	FALSE	924.043104	Unit	1205.725235	Unit	5	175	28.5	5	Positive
dPSMs_S.epidermidis	DLVKWIIDTVNKFKK.light	FALSE	924.043104	Unit	1092.641171	Unit	5	175	28.5	5	Positive
dPSMs_S.epidermidis	DLVKWIIDTVNKFKK.light	FALSE	924.043104	Unit	979.557107	Unit	5	175	28.5	5	Positive
dPSMs_S.epidermidis	DLVKWIIDTVNKFKK.light	FALSE	616.364495	Unit	866.529632	Unit	5	175	17.4	5	Positive
dPSMs_S.epidermidis	DLVKWIIDTVNKFKK.light	FALSE	616.364495	Unit	809.9876	Unit	5	175	17.4	5	Positive
dPSMs_S.epidermidis	DLVKWIIDTVNKFKK.light	FALSE	616.364495	Unit	760.453393	Unit	5	175	17.4	5	Positive
dPSMs_S.epidermidis	DLVKWIIDTVNKFKK.light	FALSE	616.364495	Unit	696.405912	Unit	5	175	17.4	5	Positive
dPSMs_S.epidermidis	LVKWIIDTVNKFKK.light	FALSE	866.529632	Unit	1391.804548	Unit	5	175	26.4	5	Positive
dPSMs_S.epidermidis	LVKWIIDTVNKFKK.light	FALSE	866.529632	Unit	1205.725235	Unit	5	175	26.4	5	Positive
dPSMs_S.epidermidis	LVKWIIDTVNKFKK.light	FALSE	866.529632	Unit	1092.641171	Unit	5	175	26.4	5	Positive
dPSMs_S.epidermidis	LVKWIIDTVNKFKK.light	FALSE	866.529632	Unit	979.557107	Unit	5	175	26.4	5	Positive
dPSMs_S.epidermidis	LVKWIIDTVNKFKK.light	FALSE	578.02218	Unit	809.9876	Unit	5	175	16	5	Positive
dPSMs_S.epidermidis	LVKWIIDTVNKFKK.light	FALSE	578.02218	Unit	760.453393	Unit	5	175	16	5	Positive
dPSMs_S.epidermidis	LVKWIIDTVNKFKK.light	FALSE	578.02218	Unit	696.405912	Unit	5	175	16	5	Positive
dPSMs_S.epidermidis	LVKWIIDTVNKFKK.light	FALSE	578.02218	Unit	603.366255	Unit	5	175	16	5	Positive
dPSMs_S.epidermidis	VKWIIDTVNKFKK.light	FALSE	809.9876	Unit	1391.804548	Unit	5	175	24.4	5	Positive
dPSMs_S.epidermidis	VKWIIDTVNKFKK.light	FALSE	809.9876	Unit	1205.725235	Unit	5	175	24.4	5	Positive
dPSMs_S.epidermidis	VKWIIDTVNKFKK.light	FALSE	809.9876	Unit	1092.641171	Unit	5	175	24.4	5	Positive
dPSMs_S.epidermidis	VKWIIDTVNKFKK.light	FALSE	809.9876	Unit	979.557107	Unit	5	175	24.4	5	Positive
dPSMs_S.epidermidis	VKWIIDTVNKFKK.light	FALSE	809.9876	Unit	864.530164	Unit	5	175	24.4	5	Positive
dPSMs_S.epidermidis	VKWIIDTVNKFKK.light	FALSE	540.327492	Unit	760.453393	Unit	5	175	14.7	5	Positive
dPSMs_S.epidermidis	VKWIIDTVNKFKK.light	FALSE	540.327492	Unit	696.405912	Unit	5	175	14.7	5	Positive
dPSMs_S.epidermidis	VKWIIDTVNKFKK.light	FALSE	540.327492	Unit	603.366255	Unit	5	175	14.7	5	Positive
dPSMs_S.epidermidis	VKWIIDTVNKFKK.light	FALSE	540.327492	Unit	546.824223	Unit	5	175	14.7	5	Positive
dPSMs_S.epidermidis	KWIIDTVNKFKK.light	FALSE	760.453393	Unit	1205.725235	Unit	5	175	22.6	5	Positive
dPSMs_S.epidermidis	KWIIDTVNKFKK.light	FALSE	760.453393	Unit	1092.641171	Unit	5	175	22.6	5	Positive
dPSMs_S.epidermidis	KWIIDTVNKFKK.light	FALSE	760.453393	Unit	979.557107	Unit	5	175	22.6	5	Positive
dPSMs_S.epidermidis	KWIIDTVNKFKK.light	FALSE	760.453393	Unit	864.530164	Unit	5	175	22.6	5	Positive
dPSMs_S.epidermidis	KWIIDTVNKFKK.light	FALSE	760.453393	Unit	763.482485	Unit	5	175	22.6	5	Positive
dPSMs_S.epidermidis	KWIIDTVNKFKK.light	FALSE	507.304688	Unit	696.405912	Unit	5	175	13.5	5	Positive
dPSMs_S.epidermidis	KWIIDTVNKFKK.light	FALSE	507.304688	Unit	603.366255	Unit	5	175	13.5	5	Positive
dPSMs_S.epidermidis	KWIIDTVNKFKK.light	FALSE	507.304688	Unit	546.824223	Unit	5	175	13.5	5	Positive
dPSMs_S.epidermidis	WIIDTVNKFKK.light	FALSE	696.405912	Unit	1205.725235	Unit	5	175	20.3	5	Positive
dPSMs_S.epidermidis	WIIDTVNKFKK.light	FALSE	696.405912	Unit	1092.641171	Unit	5	175	20.3	5	Positive
dPSMs_S.epidermidis	WIIDTVNKFKK.light	FALSE	696.405912	Unit	979.557107	Unit	5	175	20.3	5	Positive
dPSMs_S.epidermidis	WIIDTVNKFKK.light	FALSE	696.405912	Unit	864.530164	Unit	5	175	20.3	5	Positive
dPSMs_S.epidermidis	WIIDTVNKFKK.light	FALSE	696.405912	Unit	763.482485	Unit	5	175	20.3	5	Positive
dPSMs_S.epidermidis	IIDTVNKFKK.light	FALSE	603.366255	Unit	1092.641171	Unit	5	175	16.9	5	Positive
dPSMs_S.epidermidis	IIDTVNKFKK.light	FALSE	603.366255	Unit	979.557107	Unit	5	175	16.9	5	Positive
dPSMs_S.epidermidis	IIDTVNKFKK.light	FALSE	603.366255	Unit	864.530164	Unit	5	175	16.9	5	Positive
dPSMs_S.epidermidis	IIDTVNKFKK.light	FALSE	603.366255	Unit	763.482485	Unit	5	175	16.9	5	Positive
dPSMs_S.epidermidis	IIDTVNKFKK.light	FALSE	603.366255	Unit	664.414071	Unit	5	175	16.9	5	Positive
dPSMs_S.epidermidis	IDTVNKFKK.light	FALSE	546.824223	Unit	979.557107	Unit	5	175	14.9	5	Positive
dPSMs_S.epidermidis	IDTVNKFKK.light	FALSE	546.824223	Unit	864.530164	Unit	5	175	14.9	5	Positive
dPSMs_S.epidermidis	IDTVNKFKK.light	FALSE	546.824223	Unit	763.482485	Unit	5	175	14.9	5	Positive
dPSMs_S.epidermidis	IDTVNKFKK.light	FALSE	546.824223	Unit	664.414071	Unit	5	175	14.9	5	Positive
dPSMs_S.epidermidis	IDTVNKFKK.light	FALSE	546.824223	Unit	550.371144	Unit	5	175	14.9	5	Positive
dPSMs_S.epidermidis	DTVNKFKK.light	FALSE	490.282191	Unit	864.530164	Unit	5	175	12.9	5	Positive
dPSMs_S.epidermidis	DTVNKFKK.light	FALSE	490.282191	Unit	763.482485	Unit	5	175	12.9	5	Positive
dPSMs_S.epidermidis	DTVNKFKK.light	FALSE	490.282191	Unit	664.414071	Unit	5	175	12.9	5	Positive
dPSMs_S.epidermidis	DTVNKFKK.light	FALSE	490.282191	Unit	550.371144	Unit	5	175	12.9	5	Positive
dPSMs_S.epidermidis	TVNKFKK.light	FALSE	432.76872	Unit	763.482485	Unit	5	175	10.8	5	Positive
dPSMs_S.epidermidis	TVNKFKK.light	FALSE	432.76872	Unit	664.414071	Unit	5	175	10.8	5	Positive
dPSMs_S.epidermidis	TVNKFKK.light	FALSE	432.76872	Unit	550.371144	Unit	5	175	10.8	5	Positive
dPSMs_S.epidermidis	M[+27.994915]ADVIAKIVEIVKGL.light	FALSE	813.978584	Unit	1281.850435	Unit	5	175	24.5	5	Positive
dPSMs_S.epidermidis	M[+27.994915]ADVIAKIVEIVKGL.light	FALSE	813.978584	Unit	1182.782021	Unit	5	175	24.5	5	Positive
dPSMs_S.epidermidis	M[+27.994915]ADVIAKIVEIVKGL.light	FALSE	813.978584	Unit	1069.697957	Unit	5	175	24.5	5	Positive
dPSMs_S.epidermidis	M[+27.994915]ADVIAKIVEIVKGL.light	FALSE	813.978584	Unit	998.660844	Unit	5	175	24.5	5	Positive
dPSMs_S.epidermidis	M[+27.994915]ADVIAKIVEIVKGL.light	FALSE	813.978584	Unit	870.565881	Unit	5	175	24.5	5	Positive
dPSMs_S.epidermidis	M[+27.994915]ADVIAKIVEIVKGL.light	FALSE	542.988148	Unit	734.460884	Unit	5	175	14.7	5	Positive
dPSMs_S.epidermidis	M[+27.994915]ADVIAKIVEIVKGL.light	FALSE	542.988148	Unit	698.942327	Unit	5	175	14.7	5	Positive
dPSMs_S.epidermidis	M[+27.994915]ADVIAKIVEIVKGL.light	FALSE	542.988148	Unit	641.428856	Unit	5	175	14.7	5	Positive
dPSMs_S.epidermidis	M[+27.994915]ADVIAKIVEIVKGL.light	FALSE	542.988148	Unit	591.894649	Unit	5	175	14.7	5	Positive
dPSMs_S.epidermidis	M[+27.994915]ADVIAKIVEIVKG.light	FALSE	757.436552	Unit	1168.766371	Unit	5	175	22.5	5	Positive
dPSMs_S.epidermidis	M[+27.994915]ADVIAKIVEIVKG.light	FALSE	757.436552	Unit	1069.697957	Unit	5	175	22.5	5	Positive
dPSMs_S.epidermidis	M[+27.994915]ADVIAKIVEIVKG.light	FALSE	757.436552	Unit	956.613893	Unit	5	175	22.5	5	Positive
dPSMs_S.epidermidis	M[+27.994915]ADVIAKIVEIVKG.light	FALSE	757.436552	Unit	885.57678	Unit	5	175	22.5	5	Positive
dPSMs_S.epidermidis	M[+27.994915]ADVIAKIVEIVKG.light	FALSE	757.436552	Unit	757.481817	Unit	5	175	22.5	5	Positive
dPSMs_S.epidermidis	M[+27.994915]ADVIAKIVEIVKG.light	FALSE	505.29346	Unit	677.918852	Unit	5	175	13.4	5	Positive
dPSMs_S.epidermidis	M[+27.994915]ADVIAKIVEIVKG.light	FALSE	505.29346	Unit	642.400295	Unit	5	175	13.4	5	Positive
dPSMs_S.epidermidis	M[+27.994915]ADVIAKIVEIVKG.light	FALSE	505.29346	Unit	584.886824	Unit	5	175	13.4	5	Positive
dPSMs_S.epidermidis	M[+27.994915]ADVIAKIVEIVKG.light	FALSE	505.29346	Unit	535.352617	Unit	5	175	13.4	5	Positive
dPSMs_S.epidermidis	DVIAKIVEIVKGLIDQFTQK.light	FALSE	753.110383	Unit	965.572226	Unit	5	175	22.3	5	Positive
dPSMs_S.epidermidis	DVIAKIVEIVKGLIDQFTQK.light	FALSE	753.110383	Unit	930.053669	Unit	5	175	22.3	5	Positive
dPSMs_S.epidermidis	DVIAKIVEIVKGLIDQFTQK.light	FALSE	753.110383	Unit	866.006187	Unit	5	175	22.3	5	Positive
dPSMs_S.epidermidis	DVIAKIVEIVKGLIDQFTQK.light	FALSE	753.110383	Unit	809.464155	Unit	5	175	22.3	5	Positive
dPSMs_S.epidermidis	DVIAKIVEIVKGLIDQFTQK.light	FALSE	753.110383	Unit	759.929948	Unit	5	175	22.3	5	Positive
dPSMs_S.epidermidis	VIAKIVEIVKGLIDQFTQK.light	FALSE	714.768068	Unit	965.572226	Unit	5	175	20.9	5	Positive
dPSMs_S.epidermidis	VIAKIVEIVKGLIDQFTQK.light	FALSE	714.768068	Unit	930.053669	Unit	5	175	20.9	5	Positive
dPSMs_S.epidermidis	VIAKIVEIVKGLIDQFTQK.light	FALSE	714.768068	Unit	866.006187	Unit	5	175	20.9	5	Positive
dPSMs_S.epidermidis	VIAKIVEIVKGLIDQFTQK.light	FALSE	714.768068	Unit	809.464155	Unit	5	175	20.9	5	Positive
dPSMs_S.epidermidis	VIAKIVEIVKGLIDQFTQK.light	FALSE	714.768068	Unit	759.929948	Unit	5	175	20.9	5	Positive
dPSMs_S.epidermidis	IAKIVEIVKGLIDQFTQK.light	FALSE	681.745264	Unit	930.053669	Unit	5	175	19.7	5	Positive
dPSMs_S.epidermidis	IAKIVEIVKGLIDQFTQK.light	FALSE	681.745264	Unit	866.006187	Unit	5	175	19.7	5	Positive
dPSMs_S.epidermidis	IAKIVEIVKGLIDQFTQK.light	FALSE	681.745264	Unit	809.464155	Unit	5	175	19.7	5	Positive
dPSMs_S.epidermidis	IAKIVEIVKGLIDQFTQK.light	FALSE	681.745264	Unit	759.929948	Unit	5	175	19.7	5	Positive
dPSMs_S.epidermidis	IAKIVEIVKGLIDQFTQK.light	FALSE	681.745264	Unit	695.408652	Unit	5	175	19.7	5	Positive
dPSMs_S.epidermidis	AKIVEIVKGLIDQFTQK.light	FALSE	965.572226	Unit	1389.810027	Unit	5	175	30	5	Positive
dPSMs_S.epidermidis	AKIVEIVKGLIDQFTQK.light	FALSE	965.572226	Unit	1276.725963	Unit	5	175	30	5	Positive
dPSMs_S.epidermidis	AKIVEIVKGLIDQFTQK.light	FALSE	965.572226	Unit	1177.657549	Unit	5	175	30	5	Positive
dPSMs_S.epidermidis	AKIVEIVKGLIDQFTQK.light	FALSE	965.572226	Unit	1049.562586	Unit	5	175	30	5	Positive
dPSMs_S.epidermidis	AKIVEIVKGLIDQFTQK.light	FALSE	965.572226	Unit	992.541122	Unit	5	175	30	5	Positive
dPSMs_S.epidermidis	AKIVEIVKGLIDQFTQK.light	FALSE	644.050576	Unit	930.053669	Unit	5	175	18.4	5	Positive
dPSMs_S.epidermidis	AKIVEIVKGLIDQFTQK.light	FALSE	644.050576	Unit	866.006187	Unit	5	175	18.4	5	Positive
dPSMs_S.epidermidis	AKIVEIVKGLIDQFTQK.light	FALSE	644.050576	Unit	809.464155	Unit	5	175	18.4	5	Positive
dPSMs_S.epidermidis	AKIVEIVKGLIDQFTQK.light	FALSE	644.050576	Unit	759.929948	Unit	5	175	18.4	5	Positive
dPSMs_S.epidermidis	AKIVEIVKGLIDQFTQK.light	FALSE	644.050576	Unit	695.408652	Unit	5	175	18.4	5	Positive
dPSMs_S.epidermidis	VSTIIEVVKTIVDIVKKFKK.light	FALSE	763.15029	Unit	1000.647736	Unit	5	175	22.7	5	Positive
dPSMs_S.epidermidis	VSTIIEVVKTIVDIVKKFKK.light	FALSE	763.15029	Unit	944.105704	Unit	5	175	22.7	5	Positive
dPSMs_S.epidermidis	VSTIIEVVKTIVDIVKKFKK.light	FALSE	763.15029	Unit	887.563672	Unit	5	175	22.7	5	Positive
dPSMs_S.epidermidis	VSTIIEVVKTIVDIVKKFKK.light	FALSE	763.15029	Unit	823.042376	Unit	5	175	22.7	5	Positive
dPSMs_S.epidermidis	VSTIIEVVKTIVDIVKKFKK.light	FALSE	763.15029	Unit	773.508169	Unit	5	175	22.7	5	Positive
dPSMs_S.epidermidis	TIIEVVKTIVDIVKKFKK.light	FALSE	1051.171575	Unit	1318.845684	Unit	5	175	33	5	Positive
dPSMs_S.epidermidis	TIIEVVKTIVDIVKKFKK.light	FALSE	1051.171575	Unit	1217.798006	Unit	5	175	33	5	Positive
dPSMs_S.epidermidis	TIIEVVKTIVDIVKKFKK.light	FALSE	1051.171575	Unit	1104.713942	Unit	5	175	33	5	Positive
dPSMs_S.epidermidis	TIIEVVKTIVDIVKKFKK.light	FALSE	701.116809	Unit	944.105704	Unit	5	175	20.4	5	Positive
dPSMs_S.epidermidis	TIIEVVKTIVDIVKKFKK.light	FALSE	701.116809	Unit	887.563672	Unit	5	175	20.4	5	Positive
dPSMs_S.epidermidis	TIIEVVKTIVDIVKKFKK.light	FALSE	701.116809	Unit	823.042376	Unit	5	175	20.4	5	Positive
dPSMs_S.epidermidis	TIIEVVKTIVDIVKKFKK.light	FALSE	701.116809	Unit	773.508169	Unit	5	175	20.4	5	Positive
dPSMs_S.epidermidis	TIIEVVKTIVDIVKKFKK.light	FALSE	701.116809	Unit	723.973962	Unit	5	175	20.4	5	Positive
