# Supplementary material for: Skin Cancer-Associated S. aureus Strains Can Induce DNA Damage in Human Keratinocytes by Downregulating DNA Repair and Promoting Oxidative Stress
Source: Cancers (Basel). 2022 Apr 25;14(9):2143. doi: 10.3390/cancers14092143 (PMC9106025; doi:10.3390/cancers14092143)
Supplement: Supplementary file 1 [file cancers-14-02143-s001.zip › Table-S4_PSM MRM transition list_final.csv]

Compound Group	Compound Name	ISTD?	Precursor Ion	MS1 Res	Product Ion	MS2 Res	Dwell	Fragmentor	Collision Energy	Cell Accelerator Voltage	Polarity
PSMs_S.epidermidis	M[+27.994915]EQLFDAIRSVVDAGINQDWSQLASGIAGIVENGISVISKLLGQ.light	FALSE	934.888508	Unit	999.286553	Unit	5	175	28.9	5	Positive
PSMs_S.epidermidis	M[+27.994915]EQLFDAIRSVVDAGINQDWSQLASGIAGIVENGISVISKLLGQ.light	FALSE	934.888508	Unit	970.529818	Unit	5	175	28.9	5	Positive
PSMs_S.epidermidis	M[+27.994915]EQLFDAIRSVVDAGINQDWSQLASGIAGIVENGISVISKLLGQ.light	FALSE	934.888508	Unit	952.770539	Unit	5	175	28.9	5	Positive
PSMs_S.epidermidis	M[+27.994915]SIVSTIIEVVKTIVDIVKKFKK.light	FALSE	882.867454	Unit	1094.68759	Unit	5	175	27	5	Positive
PSMs_S.epidermidis	M[+27.994915]SIVSTIIEVVKTIVDIVKKFKK.light	FALSE	882.867454	Unit	1051.171575	Unit	5	175	27	5	Positive
PSMs_S.epidermidis	M[+27.994915]SIVSTIIEVVKTIVDIVKKFKK.light	FALSE	882.867454	Unit	1000.647736	Unit	5	175	27	5	Positive
PSMs_S.epidermidis	M[+27.994915]SIVSTIIEVVKTIVDIVKKFKK.light	FALSE	882.867454	Unit	944.105704	Unit	5	175	27	5	Positive
PSMs_S.epidermidis	M[+27.994915]SIVSTIIEVVKTIVDIVKKFKK.light	FALSE	882.867454	Unit	887.563672	Unit	5	175	27	5	Positive
PSMs_S.epidermidis	M[+27.994915]ADVIAKIVEIVKGLIDQFTQK.light	FALSE	829.801221	Unit	1071.648465	Unit	5	175	25.1	5	Positive
PSMs_S.epidermidis	M[+27.994915]ADVIAKIVEIVKGLIDQFTQK.light	FALSE	829.801221	Unit	1022.114258	Unit	5	175	25.1	5	Positive
PSMs_S.epidermidis	M[+27.994915]ADVIAKIVEIVKGLIDQFTQK.light	FALSE	829.801221	Unit	965.572226	Unit	5	175	25.1	5	Positive
PSMs_S.epidermidis	M[+27.994915]ADVIAKIVEIVKGLIDQFTQK.light	FALSE	829.801221	Unit	930.053669	Unit	5	175	25.1	5	Positive
PSMs_S.epidermidis	M[+27.994915]ADVIAKIVEIVKGLIDQFTQK.light	FALSE	829.801221	Unit	866.006187	Unit	5	175	25.1	5	Positive
PSMs_S.epidermidis	M[+27.994915]AADIISTIGDLVKWIIDTVNKFKK.light	FALSE	949.861139	Unit	1159.677753	Unit	5	175	29.4	5	Positive
PSMs_S.epidermidis	M[+27.994915]AADIISTIGDLVKWIIDTVNKFKK.light	FALSE	949.861139	Unit	1103.135721	Unit	5	175	29.4	5	Positive
PSMs_S.epidermidis	M[+27.994915]AADIISTIGDLVKWIIDTVNKFKK.light	FALSE	949.861139	Unit	1059.619707	Unit	5	175	29.4	5	Positive
PSMs_S.epidermidis	M[+27.994915]AADIISTIGDLVKWIIDTVNKFKK.light	FALSE	949.861139	Unit	1009.095868	Unit	5	175	29.4	5	Positive
PSMs_S.epidermidis	M[+27.994915]AADIISTIGDLVKWIIDTVNKFKK.light	FALSE	949.861139	Unit	952.553836	Unit	5	175	29.4	5	Positive
PSMs_S.aureus	M[+27.994915]GIIAGIIKVIKSLIEQFTGK.light	FALSE	763.120113	Unit	979.606068	Unit	5	175	22.7	5	Positive
PSMs_S.aureus	M[+27.994915]GIIAGIIKVIKSLIEQFTGK.light	FALSE	763.120113	Unit	923.064036	Unit	5	175	22.7	5	Positive
PSMs_S.aureus	M[+27.994915]GIIAGIIKVIKSLIEQFTGK.light	FALSE	763.120113	Unit	887.545479	Unit	5	175	22.7	5	Positive
PSMs_S.aureus	M[+27.994915]GIIAGIIKVIKSLIEQFTGK.light	FALSE	763.120113	Unit	859.034748	Unit	5	175	22.7	5	Positive
PSMs_S.aureus	M[+27.994915]GIIAGIIKVIKSLIEQFTGK.light	FALSE	763.120113	Unit	802.492716	Unit	5	175	22.7	5	Positive
PSMs_S.aureus	M[+27.994915]AQDIISTIGDLVKWIIDTVNKFTKK.light	FALSE	752.164959	Unit	925.860015	Unit	5	175	22.3	5	Positive
PSMs_S.aureus	M[+27.994915]AQDIISTIGDLVKWIIDTVNKFTKK.light	FALSE	752.164959	Unit	883.173823	Unit	5	175	22.3	5	Positive
PSMs_S.aureus	M[+27.994915]AQDIISTIGDLVKWIIDTVNKFTKK.light	FALSE	752.164959	Unit	844.831508	Unit	5	175	22.3	5	Positive
PSMs_S.aureus	M[+27.994915]AQDIISTIGDLVKWIIDTVNKFTKK.light	FALSE	752.164959	Unit	807.13682	Unit	5	175	22.3	5	Positive
PSMs_S.aureus	M[+27.994915]AQDIISTIGDLVKWIIDTVNKFTKK.light	FALSE	752.164959	Unit	769.442132	Unit	5	175	22.3	5	Positive
PSMs_S.aureus	M[+27.994915]EFVAKLFKFFKDLLGKFLGNN.light	FALSE	878.809939	Unit	1100.138067	Unit	5	175	26.8	5	Positive
PSMs_S.aureus	M[+27.994915]EFVAKLFKFFKDLLGKFLGNN.light	FALSE	878.809939	Unit	1050.60386	Unit	5	175	26.8	5	Positive
PSMs_S.aureus	M[+27.994915]EFVAKLFKFFKDLLGKFLGNN.light	FALSE	878.809939	Unit	1015.085303	Unit	5	175	26.8	5	Positive
PSMs_S.aureus	M[+27.994915]EFVAKLFKFFKDLLGKFLGNN.light	FALSE	878.809939	Unit	951.037822	Unit	5	175	26.8	5	Positive
PSMs_S.aureus	M[+27.994915]EFVAKLFKFFKDLLGKFLGNN.light	FALSE	878.809939	Unit	894.49579	Unit	5	175	26.8	5	Positive
PSMs_S.aureus	M[+27.994915]GIIAGIIKFIKGLIEKFTGK.light	FALSE	769.12872	Unit	988.618979	Unit	5	175	22.9	5	Positive
PSMs_S.aureus	M[+27.994915]GIIAGIIKFIKGLIEKFTGK.light	FALSE	769.12872	Unit	932.076947	Unit	5	175	22.9	5	Positive
PSMs_S.aureus	M[+27.994915]GIIAGIIKFIKGLIEKFTGK.light	FALSE	769.12872	Unit	896.55839	Unit	5	175	22.9	5	Positive
PSMs_S.aureus	M[+27.994915]GIIAGIIKFIKGLIEKFTGK.light	FALSE	769.12872	Unit	868.047658	Unit	5	175	22.9	5	Positive
PSMs_S.aureus	M[+27.994915]GIIAGIIKFIKGLIEKFTGK.light	FALSE	769.12872	Unit	811.505626	Unit	5	175	22.9	5	Positive
PSMs_S.capitis	MGIVTTIIEIVKTIVDLVKKFKK.light	FALSE	872.876061	Unit	1108.70324	Unit	5	175	26.6	5	Positive
PSMs_S.capitis	MGIVTTIIEIVKTIVDLVKKFKK.light	FALSE	872.876061	Unit	1058.179401	Unit	5	175	26.6	5	Positive
PSMs_S.capitis	MGIVTTIIEIVKTIVDLVKKFKK.light	FALSE	872.876061	Unit	1007.655561	Unit	5	175	26.6	5	Positive
PSMs_S.capitis	MGIVTTIIEIVKTIVDLVKKFKK.light	FALSE	872.876061	Unit	951.113529	Unit	5	175	26.6	5	Positive
PSMs_S.capitis	M[+27.994915]GIVTTIIEIVKTIVDLVKKFKK.light	FALSE	882.207699	Unit	1108.70324	Unit	5	175	27	5	Positive
PSMs_S.capitis	M[+27.994915]GIVTTIIEIVKTIVDLVKKFKK.light	FALSE	882.207699	Unit	1058.179401	Unit	5	175	27	5	Positive
PSMs_S.capitis	M[+27.994915]GIVTTIIEIVKTIVDLVKKFKK.light	FALSE	882.207699	Unit	1007.655561	Unit	5	175	27	5	Positive
PSMs_S.capitis	M[+27.994915]GIVTTIIEIVKTIVDLVKKFKK.light	FALSE	882.207699	Unit	951.113529	Unit	5	175	27	5	Positive
PSMs_S.capitis	M[+27.994915]GIVTTIIEIVKTIVDLVKKFKK.light	FALSE	882.207699	Unit	894.571497	Unit	5	175	27	5	Positive
PSMs_S.capitis	M[+27.994915]SDIINQIVKVVKGLIEKFTNK.light	FALSE	637.116009	Unit	796.140453	Unit	5	175	18.1	5	Positive
PSMs_S.capitis	M[+27.994915]SDIINQIVKVVKGLIEKFTNK.light	FALSE	637.116009	Unit	767.129777	Unit	5	175	18.1	5	Positive
PSMs_S.capitis	M[+27.994915]SDIINQIVKVVKGLIEKFTNK.light	FALSE	637.116009	Unit	728.787463	Unit	5	175	18.1	5	Positive
PSMs_S.capitis	M[+27.994915]SDIINQIVKVVKGLIEKFTNK.light	FALSE	637.116009	Unit	691.092775	Unit	5	175	18.1	5	Positive
PSMs_S.capitis	M[+27.994915]SDIINQIVKVVKGLIEKFTNK.light	FALSE	637.116009	Unit	653.398087	Unit	5	175	18.1	5	Positive
dPSMs_S.aureus	QDIISTIGDLVKWIIDTVNKFTKK.light	FALSE	694.64683	Unit	844.831508	Unit	5	175	20.2	5	Positive
dPSMs_S.aureus	QDIISTIGDLVKWIIDTVNKFTKK.light	FALSE	694.64683	Unit	807.13682	Unit	5	175	20.2	5	Positive
dPSMs_S.aureus	QDIISTIGDLVKWIIDTVNKFTKK.light	FALSE	694.64683	Unit	769.442132	Unit	5	175	20.2	5	Positive
dPSMs_S.aureus	QDIISTIGDLVKWIIDTVNKFTKK.light	FALSE	694.64683	Unit	740.431456	Unit	5	175	20.2	5	Positive
dPSMs_S.aureus	QDIISTIGDLVKWIIDTVNKFTKK.light	FALSE	694.64683	Unit	706.748897	Unit	5	175	20.2	5	Positive
dPSMs_S.aureus	DIISTIGDLVKWIIDTVNKFTKK.light	FALSE	662.632186	Unit	807.13682	Unit	5	175	19.1	5	Positive
dPSMs_S.aureus	DIISTIGDLVKWIIDTVNKFTKK.light	FALSE	662.632186	Unit	769.442132	Unit	5	175	19.1	5	Positive
dPSMs_S.aureus	DIISTIGDLVKWIIDTVNKFTKK.light	FALSE	662.632186	Unit	740.431456	Unit	5	175	19.1	5	Positive
dPSMs_S.aureus	DIISTIGDLVKWIIDTVNKFTKK.light	FALSE	662.632186	Unit	706.748897	Unit	5	175	19.1	5	Positive
dPSMs_S.aureus	DIISTIGDLVKWIIDTVNKFTKK.light	FALSE	662.632186	Unit	669.054209	Unit	5	175	19.1	5	Positive
dPSMs_S.aureus	ISTIGDLVKWIIDTVNKFTKK.light	FALSE	605.604434	Unit	740.431456	Unit	5	175	17	5	Positive
dPSMs_S.aureus	ISTIGDLVKWIIDTVNKFTKK.light	FALSE	605.604434	Unit	706.748897	Unit	5	175	17	5	Positive
dPSMs_S.aureus	ISTIGDLVKWIIDTVNKFTKK.light	FALSE	605.604434	Unit	669.054209	Unit	5	175	17	5	Positive
dPSMs_S.aureus	STIGDLVKWIIDTVNKFTKK.light	FALSE	577.333418	Unit	706.748897	Unit	5	175	16	5	Positive
dPSMs_S.aureus	STIGDLVKWIIDTVNKFTKK.light	FALSE	577.333418	Unit	669.054209	Unit	5	175	16	5	Positive
dPSMs_S.aureus	STIGDLVKWIIDTVNKFTKK.light	FALSE	577.333418	Unit	650.047054	Unit	5	175	16	5	Positive
dPSMs_S.aureus	TIGDLVKWIIDTVNKFTKK.light	FALSE	740.431456	Unit	917.053472	Unit	5	175	21.9	5	Positive
dPSMs_S.aureus	TIGDLVKWIIDTVNKFTKK.light	FALSE	740.431456	Unit	860.51144	Unit	5	175	21.9	5	Positive
dPSMs_S.aureus	TIGDLVKWIIDTVNKFTKK.light	FALSE	740.431456	Unit	810.977233	Unit	5	175	21.9	5	Positive
dPSMs_S.aureus	TIGDLVKWIIDTVNKFTKK.light	FALSE	740.431456	Unit	746.929751	Unit	5	175	21.9	5	Positive
dPSMs_S.aureus	IGDLVKWIIDTVNKFTKK.light	FALSE	530.313492	Unit	669.054209	Unit	5	175	14.3	5	Positive
dPSMs_S.aureus	IGDLVKWIIDTVNKFTKK.light	FALSE	530.313492	Unit	611.70474	Unit	5	175	14.3	5	Positive
dPSMs_S.aureus	IGDLVKWIIDTVNKFTKK.light	FALSE	530.313492	Unit	540.987247	Unit	5	175	14.3	5	Positive
dPSMs_S.aureus	IDTVNKFTKK.light	FALSE	597.348063	Unit	1080.604785	Unit	5	175	16.7	5	Positive
dPSMs_S.aureus	IDTVNKFTKK.light	FALSE	597.348063	Unit	965.577842	Unit	5	175	16.7	5	Positive
dPSMs_S.aureus	IDTVNKFTKK.light	FALSE	597.348063	Unit	765.46175	Unit	5	175	16.7	5	Positive
dPSMs_S.aureus	IDTVNKFTKK.light	FALSE	597.348063	Unit	651.418822	Unit	5	175	16.7	5	Positive
dPSMs_S.aureus	GIIAGIIKFIKGLIEKFTGK.light	FALSE	537.339509	Unit	659.415078	Unit	5	175	14.5	5	Positive
dPSMs_S.aureus	GIIAGIIKFIKGLIEKFTGK.light	FALSE	537.339509	Unit	621.72039	Unit	5	175	14.5	5	Positive
dPSMs_S.aureus	GIIAGIIKFIKGLIEKFTGK.light	FALSE	537.339509	Unit	598.041352	Unit	5	175	14.5	5	Positive
dPSMs_S.aureus	IIAGIIKFIKGLIEKFTGK.light	FALSE	523.084143	Unit	659.415078	Unit	5	175	14	5	Positive
dPSMs_S.aureus	IIAGIIKFIKGLIEKFTGK.light	FALSE	523.084143	Unit	621.72039	Unit	5	175	14	5	Positive
dPSMs_S.aureus	IIAGIIKFIKGLIEKFTGK.light	FALSE	523.084143	Unit	598.041352	Unit	5	175	14	5	Positive
dPSMs_S.aureus	AGIIKFIKGLIEKFTGK.light	FALSE	621.72039	Unit	868.047658	Unit	5	175	17.6	5	Positive
dPSMs_S.aureus	AGIIKFIKGLIEKFTGK.light	FALSE	621.72039	Unit	811.505626	Unit	5	175	17.6	5	Positive
dPSMs_S.aureus	AGIIKFIKGLIEKFTGK.light	FALSE	621.72039	Unit	754.963594	Unit	5	175	17.6	5	Positive
dPSMs_S.aureus	VGTIIKIIKAIIDIFAK.light	FALSE	619.40429	Unit	850.557859	Unit	5	175	17.5	5	Positive
dPSMs_S.aureus	VGTIIKIIKAIIDIFAK.light	FALSE	619.40429	Unit	800.034019	Unit	5	175	17.5	5	Positive
dPSMs_S.aureus	VGTIIKIIKAIIDIFAK.light	FALSE	619.40429	Unit	743.491987	Unit	5	175	17.5	5	Positive
dPSMs_S.aureus	VGTIIKIIKAIIDIFAK.light	FALSE	619.40429	Unit	686.949955	Unit	5	175	17.5	5	Positive
dPSMs_S.aureus	VGTIIKIIKAIIDIFAK.light	FALSE	619.40429	Unit	622.902474	Unit	5	175	17.5	5	Positive
dPSMs_S.epidermidis	AADIISTIGDLVKWIIDTVNKFKK.light	FALSE	896.849339	Unit	1103.135721	Unit	5	175	27.5	5	Positive
dPSMs_S.epidermidis	AADIISTIGDLVKWIIDTVNKFKK.light	FALSE	896.849339	Unit	1059.619707	Unit	5	175	27.5	5	Positive
dPSMs_S.epidermidis	AADIISTIGDLVKWIIDTVNKFKK.light	FALSE	896.849339	Unit	1009.095868	Unit	5	175	27.5	5	Positive
dPSMs_S.epidermidis	AADIISTIGDLVKWIIDTVNKFKK.light	FALSE	896.849339	Unit	952.553836	Unit	5	175	27.5	5	Positive
dPSMs_S.epidermidis	AADIISTIGDLVKWIIDTVNKFKK.light	FALSE	896.849339	Unit	924.043104	Unit	5	175	27.5	5	Positive
dPSMs_S.epidermidis	ADIISTIGDLVKWIIDTVNKFKK.light	FALSE	655.129545	Unit	811.148949	Unit	5	175	18.8	5	Positive
dPSMs_S.epidermidis	ADIISTIGDLVKWIIDTVNKFKK.light	FALSE	655.129545	Unit	773.454261	Unit	5	175	18.8	5	Positive
dPSMs_S.epidermidis	ADIISTIGDLVKWIIDTVNKFKK.light	FALSE	655.129545	Unit	735.759573	Unit	5	175	18.8	5	Positive
dPSMs_S.epidermidis	ADIISTIGDLVKWIIDTVNKFKK.light	FALSE	655.129545	Unit	706.748897	Unit	5	175	18.8	5	Positive
dPSMs_S.epidermidis	ADIISTIGDLVKWIIDTVNKFKK.light	FALSE	655.129545	Unit	673.066337	Unit	5	175	18.8	5	Positive
dPSMs_S.epidermidis	DIISTIGDLVKWIIDTVNKFKK.light	FALSE	637.370266	Unit	773.454261	Unit	5	175	18.1	5	Positive
dPSMs_S.epidermidis	DIISTIGDLVKWIIDTVNKFKK.light	FALSE	637.370266	Unit	735.759573	Unit	5	175	18.1	5	Positive
dPSMs_S.epidermidis	DIISTIGDLVKWIIDTVNKFKK.light	FALSE	637.370266	Unit	706.748897	Unit	5	175	18.1	5	Positive
dPSMs_S.epidermidis	DIISTIGDLVKWIIDTVNKFKK.light	FALSE	637.370266	Unit	673.066337	Unit	5	175	18.1	5	Positive
dPSMs_S.epidermidis	IISTIGDLVKWIIDTVNKFKK.light	FALSE	811.148949	Unit	1059.619707	Unit	5	175	24.4	5	Positive
dPSMs_S.epidermidis	IISTIGDLVKWIIDTVNKFKK.light	FALSE	811.148949	Unit	1009.095868	Unit	5	175	24.4	5	Positive
dPSMs_S.epidermidis	IISTIGDLVKWIIDTVNKFKK.light	FALSE	811.148949	Unit	952.553836	Unit	5	175	24.4	5	Positive
dPSMs_S.epidermidis	ISTIGDLVKWIIDTVNKFKK.light	FALSE	773.454261	Unit	1009.095868	Unit	5	175	23	5	Positive
dPSMs_S.epidermidis	ISTIGDLVKWIIDTVNKFKK.light	FALSE	773.454261	Unit	952.553836	Unit	5	175	23	5	Positive
dPSMs_S.epidermidis	ISTIGDLVKWIIDTVNKFKK.light	FALSE	773.454261	Unit	924.043104	Unit	5	175	23	5	Positive
dPSMs_S.epidermidis	ISTIGDLVKWIIDTVNKFKK.light	FALSE	773.454261	Unit	866.529632	Unit	5	175	23	5	Positive
dPSMs_S.epidermidis	ISTIGDLVKWIIDTVNKFKK.light	FALSE	773.454261	Unit	809.9876	Unit	5	175	23	5	Positive
dPSMs_S.epidermidis	STIGDLVKWIIDTVNKFKK.light	FALSE	552.071499	Unit	706.748897	Unit	5	175	15.1	5	Positive
dPSMs_S.epidermidis	STIGDLVKWIIDTVNKFKK.light	FALSE	552.071499	Unit	673.066337	Unit	5	175	15.1	5	Positive
dPSMs_S.epidermidis	STIGDLVKWIIDTVNKFKK.light	FALSE	552.071499	Unit	635.371649	Unit	5	175	15.1	5	Positive
dPSMs_S.epidermidis	TIGDLVKWIIDTVNKFKK.light	FALSE	706.748897	Unit	952.553836	Unit	5	175	20.6	5	Positive
dPSMs_S.epidermidis	TIGDLVKWIIDTVNKFKK.light	FALSE	706.748897	Unit	924.043104	Unit	5	175	20.6	5	Positive
dPSMs_S.epidermidis	TIGDLVKWIIDTVNKFKK.light	FALSE	706.748897	Unit	866.529632	Unit	5	175	20.6	5	Positive
dPSMs_S.epidermidis	TIGDLVKWIIDTVNKFKK.light	FALSE	706.748897	Unit	809.9876	Unit	5	175	20.6	5	Positive
dPSMs_S.epidermidis	DLVKWIIDTVNKFKK.light	FALSE	616.364495	Unit	866.529632	Unit	5	175	17.4	5	Positive
dPSMs_S.epidermidis	DLVKWIIDTVNKFKK.light	FALSE	616.364495	Unit	809.9876	Unit	5	175	17.4	5	Positive
dPSMs_S.epidermidis	DLVKWIIDTVNKFKK.light	FALSE	616.364495	Unit	760.453393	Unit	5	175	17.4	5	Positive
dPSMs_S.epidermidis	AKIVEIVKGLIDQFTQK.light	FALSE	965.572226	Unit	1276.725963	Unit	5	175	30	5	Positive
dPSMs_S.epidermidis	AKIVEIVKGLIDQFTQK.light	FALSE	965.572226	Unit	1177.657549	Unit	5	175	30	5	Positive
dPSMs_S.epidermidis	AKIVEIVKGLIDQFTQK.light	FALSE	965.572226	Unit	1049.562586	Unit	5	175	30	5	Positive
dPSMs_S.epidermidis	AKIVEIVKGLIDQFTQK.light	FALSE	965.572226	Unit	992.541122	Unit	5	175	30	5	Positive
dPSMs_S.epidermidis	VSTIIEVVKTIVDIVKKFKK.light	FALSE	763.15029	Unit	1000.647736	Unit	5	175	22.7	5	Positive
dPSMs_S.epidermidis	VSTIIEVVKTIVDIVKKFKK.light	FALSE	763.15029	Unit	944.105704	Unit	5	175	22.7	5	Positive
dPSMs_S.epidermidis	VSTIIEVVKTIVDIVKKFKK.light	FALSE	763.15029	Unit	773.508169	Unit	5	175	22.7	5	Positive
