# Supplementary material for: Skin Cancer-Associated S. aureus Strains Can Induce DNA Damage in Human Keratinocytes by Downregulating DNA Repair and Promoting Oxidative Stress
Source: Cancers (Basel). 2022 Apr 25;14(9):2143. doi: 10.3390/cancers14092143 (PMC9106025; doi:10.3390/cancers14092143)
Supplement: Supplementary file 1 [file cancers-14-02143-s001.zip › Table-S5_PSM MRM transition results.csv]

Peptide	Protein	Replicate	Precursor Mz	Precursor Charge	Product Mz	Product Charge	Fragment Ion	Retention Time	Area	Background	Peak Rank
MEQLFDAIRSVVDAGINQDWSQLASGIAGIVENGISVISKLLGQ	PSMs_S.epidermidis	211217_QCpool_Sepidermidis	934.888508	5	999.286553	4	y39	6.49	253	462	2
MEQLFDAIRSVVDAGINQDWSQLASGIAGIVENGISVISKLLGQ	PSMs_S.epidermidis	439_r1	934.888508	5	999.286553	4	y39	6.46	0	457	2
MEQLFDAIRSVVDAGINQDWSQLASGIAGIVENGISVISKLLGQ	PSMs_S.epidermidis	439_r2	934.888508	5	999.286553	4	y39	6.38	1	463	3
MEQLFDAIRSVVDAGINQDWSQLASGIAGIVENGISVISKLLGQ	PSMs_S.epidermidis	439_r3	934.888508	5	999.286553	4	y39	6.49	1	458	2
MEQLFDAIRSVVDAGINQDWSQLASGIAGIVENGISVISKLLGQ	PSMs_S.epidermidis	468_r1	934.888508	5	999.286553	4	y39	6.34	1	458	2
MEQLFDAIRSVVDAGINQDWSQLASGIAGIVENGISVISKLLGQ	PSMs_S.epidermidis	468_r2	934.888508	5	999.286553	4	y39	6.49	0	459	3
MEQLFDAIRSVVDAGINQDWSQLASGIAGIVENGISVISKLLGQ	PSMs_S.epidermidis	468_r3	934.888508	5	999.286553	4	y39	#N/A	#N/A	#N/A	#N/A
MEQLFDAIRSVVDAGINQDWSQLASGIAGIVENGISVISKLLGQ	PSMs_S.epidermidis	469_r1	934.888508	5	999.286553	4	y39	6.36	0	459	3
MEQLFDAIRSVVDAGINQDWSQLASGIAGIVENGISVISKLLGQ	PSMs_S.epidermidis	470_r1	934.888508	5	999.286553	4	y39	6.38	1	458	3
MEQLFDAIRSVVDAGINQDWSQLASGIAGIVENGISVISKLLGQ	PSMs_S.epidermidis	470_r2	934.888508	5	999.286553	4	y39	6.38	6	457	1
MEQLFDAIRSVVDAGINQDWSQLASGIAGIVENGISVISKLLGQ	PSMs_S.epidermidis	470_r3	934.888508	5	999.286553	4	y39	6.39	1	456	2
MEQLFDAIRSVVDAGINQDWSQLASGIAGIVENGISVISKLLGQ	PSMs_S.epidermidis	475_r1	934.888508	5	999.286553	4	y39	6.43	1	458	1
MEQLFDAIRSVVDAGINQDWSQLASGIAGIVENGISVISKLLGQ	PSMs_S.epidermidis	475_r2	934.888508	5	999.286553	4	y39	#N/A	#N/A	#N/A	#N/A
MEQLFDAIRSVVDAGINQDWSQLASGIAGIVENGISVISKLLGQ	PSMs_S.epidermidis	475_r3	934.888508	5	999.286553	4	y39	6.38	1	460	3
MEQLFDAIRSVVDAGINQDWSQLASGIAGIVENGISVISKLLGQ	PSMs_S.epidermidis	480_r1	934.888508	5	999.286553	4	y39	#N/A	#N/A	#N/A	#N/A
MEQLFDAIRSVVDAGINQDWSQLASGIAGIVENGISVISKLLGQ	PSMs_S.epidermidis	480_r2	934.888508	5	999.286553	4	y39	6.34	1	458	2
MEQLFDAIRSVVDAGINQDWSQLASGIAGIVENGISVISKLLGQ	PSMs_S.epidermidis	480_r3	934.888508	5	999.286553	4	y39	6.46	1	455	2
MEQLFDAIRSVVDAGINQDWSQLASGIAGIVENGISVISKLLGQ	PSMs_S.epidermidis	482_r1	934.888508	5	999.286553	4	y39	6.39	2	459	1
MEQLFDAIRSVVDAGINQDWSQLASGIAGIVENGISVISKLLGQ	PSMs_S.epidermidis	482_r2	934.888508	5	999.286553	4	y39	6.39	0	457	2
MEQLFDAIRSVVDAGINQDWSQLASGIAGIVENGISVISKLLGQ	PSMs_S.epidermidis	482_r3	934.888508	5	999.286553	4	y39	6.46	2	456	2
MEQLFDAIRSVVDAGINQDWSQLASGIAGIVENGISVISKLLGQ	PSMs_S.epidermidis	487_r1	934.888508	5	999.286553	4	y39	6.44	2	456	3
MEQLFDAIRSVVDAGINQDWSQLASGIAGIVENGISVISKLLGQ	PSMs_S.epidermidis	487_r2	934.888508	5	999.286553	4	y39	6.49	3	455	1
MEQLFDAIRSVVDAGINQDWSQLASGIAGIVENGISVISKLLGQ	PSMs_S.epidermidis	487_r3	934.888508	5	999.286553	4	y39	6.49	0	456	3
MEQLFDAIRSVVDAGINQDWSQLASGIAGIVENGISVISKLLGQ	PSMs_S.epidermidis	488_r1	934.888508	5	999.286553	4	y39	6.41	1323	456	3
MEQLFDAIRSVVDAGINQDWSQLASGIAGIVENGISVISKLLGQ	PSMs_S.epidermidis	488_r2	934.888508	5	999.286553	4	y39	6.43	311	455	3
MEQLFDAIRSVVDAGINQDWSQLASGIAGIVENGISVISKLLGQ	PSMs_S.epidermidis	488_r3	934.888508	5	999.286553	4	y39	6.43	1107	502	2
MEQLFDAIRSVVDAGINQDWSQLASGIAGIVENGISVISKLLGQ	PSMs_S.epidermidis	490_r1	934.888508	5	999.286553	4	y39	6.41	2225	458	2
MEQLFDAIRSVVDAGINQDWSQLASGIAGIVENGISVISKLLGQ	PSMs_S.epidermidis	490_r2	934.888508	5	999.286553	4	y39	6.41	2081	458	3
MEQLFDAIRSVVDAGINQDWSQLASGIAGIVENGISVISKLLGQ	PSMs_S.epidermidis	490_r3	934.888508	5	999.286553	4	y39	6.41	1465	459	3
MEQLFDAIRSVVDAGINQDWSQLASGIAGIVENGISVISKLLGQ	PSMs_S.epidermidis	211217_QCpool_Sepidermidis	934.888508	5	970.529818	4	y38	6.49	547	466	1
MEQLFDAIRSVVDAGINQDWSQLASGIAGIVENGISVISKLLGQ	PSMs_S.epidermidis	439_r1	934.888508	5	970.529818	4	y38	6.41	55	459	1
MEQLFDAIRSVVDAGINQDWSQLASGIAGIVENGISVISKLLGQ	PSMs_S.epidermidis	439_r2	934.888508	5	970.529818	4	y38	6.46	63	463	1
MEQLFDAIRSVVDAGINQDWSQLASGIAGIVENGISVISKLLGQ	PSMs_S.epidermidis	439_r3	934.888508	5	970.529818	4	y38	6.48	1	460	3
MEQLFDAIRSVVDAGINQDWSQLASGIAGIVENGISVISKLLGQ	PSMs_S.epidermidis	468_r1	934.888508	5	970.529818	4	y38	6.36	0	461	3
MEQLFDAIRSVVDAGINQDWSQLASGIAGIVENGISVISKLLGQ	PSMs_S.epidermidis	468_r2	934.888508	5	970.529818	4	y38	6.48	64	455	2
MEQLFDAIRSVVDAGINQDWSQLASGIAGIVENGISVISKLLGQ	PSMs_S.epidermidis	468_r3	934.888508	5	970.529818	4	y38	#N/A	#N/A	#N/A	#N/A
MEQLFDAIRSVVDAGINQDWSQLASGIAGIVENGISVISKLLGQ	PSMs_S.epidermidis	469_r1	934.888508	5	970.529818	4	y38	6.44	3	459	1
MEQLFDAIRSVVDAGINQDWSQLASGIAGIVENGISVISKLLGQ	PSMs_S.epidermidis	470_r1	934.888508	5	970.529818	4	y38	6.41	62	458	1
MEQLFDAIRSVVDAGINQDWSQLASGIAGIVENGISVISKLLGQ	PSMs_S.epidermidis	470_r2	934.888508	5	970.529818	4	y38	6.38	0	462	3
MEQLFDAIRSVVDAGINQDWSQLASGIAGIVENGISVISKLLGQ	PSMs_S.epidermidis	470_r3	934.888508	5	970.529818	4	y38	6.46	1	458	1
MEQLFDAIRSVVDAGINQDWSQLASGIAGIVENGISVISKLLGQ	PSMs_S.epidermidis	475_r1	934.888508	5	970.529818	4	y38	6.36	0	462	2
MEQLFDAIRSVVDAGINQDWSQLASGIAGIVENGISVISKLLGQ	PSMs_S.epidermidis	475_r2	934.888508	5	970.529818	4	y38	#N/A	#N/A	#N/A	#N/A
MEQLFDAIRSVVDAGINQDWSQLASGIAGIVENGISVISKLLGQ	PSMs_S.epidermidis	475_r3	934.888508	5	970.529818	4	y38	6.43	1	460	2
MEQLFDAIRSVVDAGINQDWSQLASGIAGIVENGISVISKLLGQ	PSMs_S.epidermidis	480_r1	934.888508	5	970.529818	4	y38	#N/A	#N/A	#N/A	#N/A
MEQLFDAIRSVVDAGINQDWSQLASGIAGIVENGISVISKLLGQ	PSMs_S.epidermidis	480_r2	934.888508	5	970.529818	4	y38	6.49	0	460	3
MEQLFDAIRSVVDAGINQDWSQLASGIAGIVENGISVISKLLGQ	PSMs_S.epidermidis	480_r3	934.888508	5	970.529818	4	y38	6.36	0	458	3
MEQLFDAIRSVVDAGINQDWSQLASGIAGIVENGISVISKLLGQ	PSMs_S.epidermidis	482_r1	934.888508	5	970.529818	4	y38	6.34	1	459	3
MEQLFDAIRSVVDAGINQDWSQLASGIAGIVENGISVISKLLGQ	PSMs_S.epidermidis	482_r2	934.888508	5	970.529818	4	y38	6.39	0	458	1
MEQLFDAIRSVVDAGINQDWSQLASGIAGIVENGISVISKLLGQ	PSMs_S.epidermidis	482_r3	934.888508	5	970.529818	4	y38	6.48	33	458	1
MEQLFDAIRSVVDAGINQDWSQLASGIAGIVENGISVISKLLGQ	PSMs_S.epidermidis	487_r1	934.888508	5	970.529818	4	y38	6.41	6	452	1
MEQLFDAIRSVVDAGINQDWSQLASGIAGIVENGISVISKLLGQ	PSMs_S.epidermidis	487_r2	934.888508	5	970.529818	4	y38	6.41	0	458	3
MEQLFDAIRSVVDAGINQDWSQLASGIAGIVENGISVISKLLGQ	PSMs_S.epidermidis	487_r3	934.888508	5	970.529818	4	y38	6.46	3	457	1
MEQLFDAIRSVVDAGINQDWSQLASGIAGIVENGISVISKLLGQ	PSMs_S.epidermidis	488_r1	934.888508	5	970.529818	4	y38	6.41	3740	458	1
MEQLFDAIRSVVDAGINQDWSQLASGIAGIVENGISVISKLLGQ	PSMs_S.epidermidis	488_r2	934.888508	5	970.529818	4	y38	6.41	3141	459	1
MEQLFDAIRSVVDAGINQDWSQLASGIAGIVENGISVISKLLGQ	PSMs_S.epidermidis	488_r3	934.888508	5	970.529818	4	y38	6.43	4669	504	1
MEQLFDAIRSVVDAGINQDWSQLASGIAGIVENGISVISKLLGQ	PSMs_S.epidermidis	490_r1	934.888508	5	970.529818	4	y38	6.43	4240	578	1
MEQLFDAIRSVVDAGINQDWSQLASGIAGIVENGISVISKLLGQ	PSMs_S.epidermidis	490_r2	934.888508	5	970.529818	4	y38	6.41	5127	458	1
MEQLFDAIRSVVDAGINQDWSQLASGIAGIVENGISVISKLLGQ	PSMs_S.epidermidis	490_r3	934.888508	5	970.529818	4	y38	6.41	3266	459	1
MEQLFDAIRSVVDAGINQDWSQLASGIAGIVENGISVISKLLGQ	PSMs_S.epidermidis	211217_QCpool_Sepidermidis	934.888508	5	952.770539	4	y37	6.49	229	465	3
MEQLFDAIRSVVDAGINQDWSQLASGIAGIVENGISVISKLLGQ	PSMs_S.epidermidis	439_r1	934.888508	5	952.770539	4	y37	6.46	0	460	3
MEQLFDAIRSVVDAGINQDWSQLASGIAGIVENGISVISKLLGQ	PSMs_S.epidermidis	439_r2	934.888508	5	952.770539	4	y37	6.43	2	465	2
MEQLFDAIRSVVDAGINQDWSQLASGIAGIVENGISVISKLLGQ	PSMs_S.epidermidis	439_r3	934.888508	5	952.770539	4	y37	6.39	2	459	1
MEQLFDAIRSVVDAGINQDWSQLASGIAGIVENGISVISKLLGQ	PSMs_S.epidermidis	468_r1	934.888508	5	952.770539	4	y37	6.46	1	462	1
MEQLFDAIRSVVDAGINQDWSQLASGIAGIVENGISVISKLLGQ	PSMs_S.epidermidis	468_r2	934.888508	5	952.770539	4	y37	6.38	78	460	1
MEQLFDAIRSVVDAGINQDWSQLASGIAGIVENGISVISKLLGQ	PSMs_S.epidermidis	468_r3	934.888508	5	952.770539	4	y37	#N/A	#N/A	#N/A	#N/A
MEQLFDAIRSVVDAGINQDWSQLASGIAGIVENGISVISKLLGQ	PSMs_S.epidermidis	469_r1	934.888508	5	952.770539	4	y37	6.38	0	462	2
MEQLFDAIRSVVDAGINQDWSQLASGIAGIVENGISVISKLLGQ	PSMs_S.epidermidis	470_r1	934.888508	5	952.770539	4	y37	6.49	2	461	2
MEQLFDAIRSVVDAGINQDWSQLASGIAGIVENGISVISKLLGQ	PSMs_S.epidermidis	470_r2	934.888508	5	952.770539	4	y37	6.48	1	462	2
MEQLFDAIRSVVDAGINQDWSQLASGIAGIVENGISVISKLLGQ	PSMs_S.epidermidis	470_r3	934.888508	5	952.770539	4	y37	6.39	1	460	3
MEQLFDAIRSVVDAGINQDWSQLASGIAGIVENGISVISKLLGQ	PSMs_S.epidermidis	475_r1	934.888508	5	952.770539	4	y37	6.38	0	462	3
MEQLFDAIRSVVDAGINQDWSQLASGIAGIVENGISVISKLLGQ	PSMs_S.epidermidis	475_r2	934.888508	5	952.770539	4	y37	#N/A	#N/A	#N/A	#N/A
MEQLFDAIRSVVDAGINQDWSQLASGIAGIVENGISVISKLLGQ	PSMs_S.epidermidis	475_r3	934.888508	5	952.770539	4	y37	6.43	4	458	1
MEQLFDAIRSVVDAGINQDWSQLASGIAGIVENGISVISKLLGQ	PSMs_S.epidermidis	480_r1	934.888508	5	952.770539	4	y37	#N/A	#N/A	#N/A	#N/A
MEQLFDAIRSVVDAGINQDWSQLASGIAGIVENGISVISKLLGQ	PSMs_S.epidermidis	480_r2	934.888508	5	952.770539	4	y37	6.46	4	459	1
MEQLFDAIRSVVDAGINQDWSQLASGIAGIVENGISVISKLLGQ	PSMs_S.epidermidis	480_r3	934.888508	5	952.770539	4	y37	6.44	1	458	1
MEQLFDAIRSVVDAGINQDWSQLASGIAGIVENGISVISKLLGQ	PSMs_S.epidermidis	482_r1	934.888508	5	952.770539	4	y37	6.36	1	461	2
MEQLFDAIRSVVDAGINQDWSQLASGIAGIVENGISVISKLLGQ	PSMs_S.epidermidis	482_r2	934.888508	5	952.770539	4	y37	6.39	0	460	3
MEQLFDAIRSVVDAGINQDWSQLASGIAGIVENGISVISKLLGQ	PSMs_S.epidermidis	482_r3	934.888508	5	952.770539	4	y37	6.36	0	459	3
MEQLFDAIRSVVDAGINQDWSQLASGIAGIVENGISVISKLLGQ	PSMs_S.epidermidis	487_r1	934.888508	5	952.770539	4	y37	6.49	2	459	2
MEQLFDAIRSVVDAGINQDWSQLASGIAGIVENGISVISKLLGQ	PSMs_S.epidermidis	487_r2	934.888508	5	952.770539	4	y37	6.49	0	458	2
MEQLFDAIRSVVDAGINQDWSQLASGIAGIVENGISVISKLLGQ	PSMs_S.epidermidis	487_r3	934.888508	5	952.770539	4	y37	6.34	1	459	2
MEQLFDAIRSVVDAGINQDWSQLASGIAGIVENGISVISKLLGQ	PSMs_S.epidermidis	488_r1	934.888508	5	952.770539	4	y37	6.43	1779	462	2
MEQLFDAIRSVVDAGINQDWSQLASGIAGIVENGISVISKLLGQ	PSMs_S.epidermidis	488_r2	934.888508	5	952.770539	4	y37	6.43	1298	462	2
MEQLFDAIRSVVDAGINQDWSQLASGIAGIVENGISVISKLLGQ	PSMs_S.epidermidis	488_r3	934.888508	5	952.770539	4	y37	6.43	786	505	3
MEQLFDAIRSVVDAGINQDWSQLASGIAGIVENGISVISKLLGQ	PSMs_S.epidermidis	490_r1	934.888508	5	952.770539	4	y37	6.43	1276	462	3
MEQLFDAIRSVVDAGINQDWSQLASGIAGIVENGISVISKLLGQ	PSMs_S.epidermidis	490_r2	934.888508	5	952.770539	4	y37	6.43	2232	457	2
MEQLFDAIRSVVDAGINQDWSQLASGIAGIVENGISVISKLLGQ	PSMs_S.epidermidis	490_r3	934.888508	5	952.770539	4	y37	6.43	1817	462	2
MSIVSTIIEVVKTIVDIVKKFKK	PSMs_S.epidermidis	211217_QCpool_Sepidermidis	882.867454	3	1094.68759	2	y19	6.59	71882	1256	1
MSIVSTIIEVVKTIVDIVKKFKK	PSMs_S.epidermidis	439_r1	882.867454	3	1094.68759	2	y19	6.43	28430	1234	1
MSIVSTIIEVVKTIVDIVKKFKK	PSMs_S.epidermidis	439_r2	882.867454	3	1094.68759	2	y19	6.38	157	1365	1
MSIVSTIIEVVKTIVDIVKKFKK	PSMs_S.epidermidis	439_r3	882.867454	3	1094.68759	2	y19	6.41	28810	916	1
MSIVSTIIEVVKTIVDIVKKFKK	PSMs_S.epidermidis	468_r1	882.867454	3	1094.68759	2	y19	6.48	5201	1237	1
MSIVSTIIEVVKTIVDIVKKFKK	PSMs_S.epidermidis	468_r2	882.867454	3	1094.68759	2	y19	6.46	34770	1534	1
MSIVSTIIEVVKTIVDIVKKFKK	PSMs_S.epidermidis	468_r3	882.867454	3	1094.68759	2	y19	6.44	3932	1241	1
MSIVSTIIEVVKTIVDIVKKFKK	PSMs_S.epidermidis	469_r1	882.867454	3	1094.68759	2	y19	6.7	587	1239	1
MSIVSTIIEVVKTIVDIVKKFKK	PSMs_S.epidermidis	470_r1	882.867454	3	1094.68759	2	y19	6.59	9498	1239	1
MSIVSTIIEVVKTIVDIVKKFKK	PSMs_S.epidermidis	470_r2	882.867454	3	1094.68759	2	y19	6.61	9192	828	1
MSIVSTIIEVVKTIVDIVKKFKK	PSMs_S.epidermidis	470_r3	882.867454	3	1094.68759	2	y19	6.63	10897	1237	1
MSIVSTIIEVVKTIVDIVKKFKK	PSMs_S.epidermidis	475_r1	882.867454	3	1094.68759	2	y19	6.41	5197	782	1
MSIVSTIIEVVKTIVDIVKKFKK	PSMs_S.epidermidis	475_r2	882.867454	3	1094.68759	2	y19	6.41	853	1236	1
MSIVSTIIEVVKTIVDIVKKFKK	PSMs_S.epidermidis	475_r3	882.867454	3	1094.68759	2	y19	6.36	488	1235	1
MSIVSTIIEVVKTIVDIVKKFKK	PSMs_S.epidermidis	480_r1	882.867454	3	1094.68759	2	y19	6.46	261	1232	2
MSIVSTIIEVVKTIVDIVKKFKK	PSMs_S.epidermidis	480_r2	882.867454	3	1094.68759	2	y19	6.46	1927	1680	1
MSIVSTIIEVVKTIVDIVKKFKK	PSMs_S.epidermidis	480_r3	882.867454	3	1094.68759	2	y19	6.41	3688	1234	1
MSIVSTIIEVVKTIVDIVKKFKK	PSMs_S.epidermidis	482_r1	882.867454	3	1094.68759	2	y19	6.43	3872	1418	1
MSIVSTIIEVVKTIVDIVKKFKK	PSMs_S.epidermidis	482_r2	882.867454	3	1094.68759	2	y19	6.41	1602	1233	1
MSIVSTIIEVVKTIVDIVKKFKK	PSMs_S.epidermidis	482_r3	882.867454	3	1094.68759	2	y19	6.41	31092	5786	1
MSIVSTIIEVVKTIVDIVKKFKK	PSMs_S.epidermidis	487_r1	882.867454	3	1094.68759	2	y19	6.38	942	1234	1
MSIVSTIIEVVKTIVDIVKKFKK	PSMs_S.epidermidis	487_r2	882.867454	3	1094.68759	2	y19	6.39	2968	1234	1
MSIVSTIIEVVKTIVDIVKKFKK	PSMs_S.epidermidis	487_r3	882.867454	3	1094.68759	2	y19	6.38	23529	732	1
MSIVSTIIEVVKTIVDIVKKFKK	PSMs_S.epidermidis	488_r1	882.867454	3	1094.68759	2	y19	6.43	270109	2193	1
MSIVSTIIEVVKTIVDIVKKFKK	PSMs_S.epidermidis	488_r2	882.867454	3	1094.68759	2	y19	6.43	269454	3840	1
MSIVSTIIEVVKTIVDIVKKFKK	PSMs_S.epidermidis	488_r3	882.867454	3	1094.68759	2	y19	6.43	270396	2195	1
MSIVSTIIEVVKTIVDIVKKFKK	PSMs_S.epidermidis	490_r1	882.867454	3	1094.68759	2	y19	6.43	117818	1247	1
MSIVSTIIEVVKTIVDIVKKFKK	PSMs_S.epidermidis	490_r2	882.867454	3	1094.68759	2	y19	6.41	162292	5991	1
MSIVSTIIEVVKTIVDIVKKFKK	PSMs_S.epidermidis	490_r3	882.867454	3	1094.68759	2	y19	6.44	106189	1240	1
MSIVSTIIEVVKTIVDIVKKFKK	PSMs_S.epidermidis	211217_QCpool_Sepidermidis	882.867454	3	1051.171575	2	y18	6.59	19538	1249	2
MSIVSTIIEVVKTIVDIVKKFKK	PSMs_S.epidermidis	439_r1	882.867454	3	1051.171575	2	y18	6.44	8019	1246	2
MSIVSTIIEVVKTIVDIVKKFKK	PSMs_S.epidermidis	439_r2	882.867454	3	1051.171575	2	y18	6.58	32	1250	3
MSIVSTIIEVVKTIVDIVKKFKK	PSMs_S.epidermidis	439_r3	882.867454	3	1051.171575	2	y18	6.41	4836	919	2
MSIVSTIIEVVKTIVDIVKKFKK	PSMs_S.epidermidis	468_r1	882.867454	3	1051.171575	2	y18	6.46	871	1247	3
MSIVSTIIEVVKTIVDIVKKFKK	PSMs_S.epidermidis	468_r2	882.867454	3	1051.171575	2	y18	6.46	7586	917	2
MSIVSTIIEVVKTIVDIVKKFKK	PSMs_S.epidermidis	468_r3	882.867454	3	1051.171575	2	y18	6.44	1321	1240	2
MSIVSTIIEVVKTIVDIVKKFKK	PSMs_S.epidermidis	469_r1	882.867454	3	1051.171575	2	y18	6.76	1	1243	5
MSIVSTIIEVVKTIVDIVKKFKK	PSMs_S.epidermidis	470_r1	882.867454	3	1051.171575	2	y18	6.63	425	1245	5
MSIVSTIIEVVKTIVDIVKKFKK	PSMs_S.epidermidis	470_r2	882.867454	3	1051.171575	2	y18	6.66	266	832	5
MSIVSTIIEVVKTIVDIVKKFKK	PSMs_S.epidermidis	470_r3	882.867454	3	1051.171575	2	y18	6.44	139	1237	5
MSIVSTIIEVVKTIVDIVKKFKK	PSMs_S.epidermidis	475_r1	882.867454	3	1051.171575	2	y18	6.54	60	785	5
MSIVSTIIEVVKTIVDIVKKFKK	PSMs_S.epidermidis	475_r2	882.867454	3	1051.171575	2	y18	6.44	465	1239	2
MSIVSTIIEVVKTIVDIVKKFKK	PSMs_S.epidermidis	475_r3	882.867454	3	1051.171575	2	y18	6.65	8	1234	3
MSIVSTIIEVVKTIVDIVKKFKK	PSMs_S.epidermidis	480_r1	882.867454	3	1051.171575	2	y18	6.34	8	1234	3
MSIVSTIIEVVKTIVDIVKKFKK	PSMs_S.epidermidis	480_r2	882.867454	3	1051.171575	2	y18	6.54	6	1239	3
MSIVSTIIEVVKTIVDIVKKFKK	PSMs_S.epidermidis	480_r3	882.867454	3	1051.171575	2	y18	6.66	2	1234	5
MSIVSTIIEVVKTIVDIVKKFKK	PSMs_S.epidermidis	482_r1	882.867454	3	1051.171575	2	y18	6.39	486	1244	4
MSIVSTIIEVVKTIVDIVKKFKK	PSMs_S.epidermidis	482_r2	882.867454	3	1051.171575	2	y18	6.58	279	1239	2
MSIVSTIIEVVKTIVDIVKKFKK	PSMs_S.epidermidis	482_r3	882.867454	3	1051.171575	2	y18	6.43	5526	2646	2
MSIVSTIIEVVKTIVDIVKKFKK	PSMs_S.epidermidis	487_r1	882.867454	3	1051.171575	2	y18	6.36	338	1235	3
MSIVSTIIEVVKTIVDIVKKFKK	PSMs_S.epidermidis	487_r2	882.867454	3	1051.171575	2	y18	6.41	125	1234	3
MSIVSTIIEVVKTIVDIVKKFKK	PSMs_S.epidermidis	487_r3	882.867454	3	1051.171575	2	y18	6.38	4359	731	3
MSIVSTIIEVVKTIVDIVKKFKK	PSMs_S.epidermidis	488_r1	882.867454	3	1051.171575	2	y18	6.43	59468	1241	2
MSIVSTIIEVVKTIVDIVKKFKK	PSMs_S.epidermidis	488_r2	882.867454	3	1051.171575	2	y18	6.43	60729	1243	2
MSIVSTIIEVVKTIVDIVKKFKK	PSMs_S.epidermidis	488_r3	882.867454	3	1051.171575	2	y18	6.43	60149	1235	2
MSIVSTIIEVVKTIVDIVKKFKK	PSMs_S.epidermidis	490_r1	882.867454	3	1051.171575	2	y18	6.43	23404	1243	2
MSIVSTIIEVVKTIVDIVKKFKK	PSMs_S.epidermidis	490_r2	882.867454	3	1051.171575	2	y18	6.41	29925	1233	3
MSIVSTIIEVVKTIVDIVKKFKK	PSMs_S.epidermidis	490_r3	882.867454	3	1051.171575	2	y18	6.44	22115	1248	2
MSIVSTIIEVVKTIVDIVKKFKK	PSMs_S.epidermidis	211217_QCpool_Sepidermidis	882.867454	3	1000.647736	2	y17	6.59	8805	1260	4
MSIVSTIIEVVKTIVDIVKKFKK	PSMs_S.epidermidis	439_r1	882.867454	3	1000.647736	2	y17	6.44	4042	1238	4
MSIVSTIIEVVKTIVDIVKKFKK	PSMs_S.epidermidis	439_r2	882.867454	3	1000.647736	2	y17	6.34	134	1252	2
MSIVSTIIEVVKTIVDIVKKFKK	PSMs_S.epidermidis	439_r3	882.867454	3	1000.647736	2	y17	6.41	2935	1171	4
MSIVSTIIEVVKTIVDIVKKFKK	PSMs_S.epidermidis	468_r1	882.867454	3	1000.647736	2	y17	6.39	3	1240	4
MSIVSTIIEVVKTIVDIVKKFKK	PSMs_S.epidermidis	468_r2	882.867454	3	1000.647736	2	y17	6.46	1962	916	5
MSIVSTIIEVVKTIVDIVKKFKK	PSMs_S.epidermidis	468_r3	882.867454	3	1000.647736	2	y17	6.54	2	1241	5
MSIVSTIIEVVKTIVDIVKKFKK	PSMs_S.epidermidis	469_r1	882.867454	3	1000.647736	2	y17	6.51	10	1231	2
MSIVSTIIEVVKTIVDIVKKFKK	PSMs_S.epidermidis	470_r1	882.867454	3	1000.647736	2	y17	6.46	1313	1244	3
MSIVSTIIEVVKTIVDIVKKFKK	PSMs_S.epidermidis	470_r2	882.867454	3	1000.647736	2	y17	6.66	1274	831	2
MSIVSTIIEVVKTIVDIVKKFKK	PSMs_S.epidermidis	470_r3	882.867454	3	1000.647736	2	y17	6.58	2539	1236	2
MSIVSTIIEVVKTIVDIVKKFKK	PSMs_S.epidermidis	475_r1	882.867454	3	1000.647736	2	y17	6.51	712	781	3
MSIVSTIIEVVKTIVDIVKKFKK	PSMs_S.epidermidis	475_r2	882.867454	3	1000.647736	2	y17	6.46	2	1239	5
MSIVSTIIEVVKTIVDIVKKFKK	PSMs_S.epidermidis	475_r3	882.867454	3	1000.647736	2	y17	6.41	265	1241	2
MSIVSTIIEVVKTIVDIVKKFKK	PSMs_S.epidermidis	480_r1	882.867454	3	1000.647736	2	y17	6.66	1	1241	5
MSIVSTIIEVVKTIVDIVKKFKK	PSMs_S.epidermidis	480_r2	882.867454	3	1000.647736	2	y17	6.41	189	1240	2
MSIVSTIIEVVKTIVDIVKKFKK	PSMs_S.epidermidis	480_r3	882.867454	3	1000.647736	2	y17	6.44	658	1231	3
MSIVSTIIEVVKTIVDIVKKFKK	PSMs_S.epidermidis	482_r1	882.867454	3	1000.647736	2	y17	6.41	371	1239	5
MSIVSTIIEVVKTIVDIVKKFKK	PSMs_S.epidermidis	482_r2	882.867454	3	1000.647736	2	y17	6.59	21	1232	3
MSIVSTIIEVVKTIVDIVKKFKK	PSMs_S.epidermidis	482_r3	882.867454	3	1000.647736	2	y17	6.41	4471	906	4
MSIVSTIIEVVKTIVDIVKKFKK	PSMs_S.epidermidis	487_r1	882.867454	3	1000.647736	2	y17	6.51	328	1225	4
MSIVSTIIEVVKTIVDIVKKFKK	PSMs_S.epidermidis	487_r2	882.867454	3	1000.647736	2	y17	6.53	108	1236	4
MSIVSTIIEVVKTIVDIVKKFKK	PSMs_S.epidermidis	487_r3	882.867454	3	1000.647736	2	y17	6.36	3102	733	4
MSIVSTIIEVVKTIVDIVKKFKK	PSMs_S.epidermidis	488_r1	882.867454	3	1000.647736	2	y17	6.43	36548	1242	4
MSIVSTIIEVVKTIVDIVKKFKK	PSMs_S.epidermidis	488_r2	882.867454	3	1000.647736	2	y17	6.43	36230	1235	4
MSIVSTIIEVVKTIVDIVKKFKK	PSMs_S.epidermidis	488_r3	882.867454	3	1000.647736	2	y17	6.43	38476	1238	4
MSIVSTIIEVVKTIVDIVKKFKK	PSMs_S.epidermidis	490_r1	882.867454	3	1000.647736	2	y17	6.43	20042	1243	4
MSIVSTIIEVVKTIVDIVKKFKK	PSMs_S.epidermidis	490_r2	882.867454	3	1000.647736	2	y17	6.41	23729	1626	4
MSIVSTIIEVVKTIVDIVKKFKK	PSMs_S.epidermidis	490_r3	882.867454	3	1000.647736	2	y17	6.43	14590	1238	4
MSIVSTIIEVVKTIVDIVKKFKK	PSMs_S.epidermidis	211217_QCpool_Sepidermidis	882.867454	3	944.105704	2	y16	6.59	18978	1261	3
MSIVSTIIEVVKTIVDIVKKFKK	PSMs_S.epidermidis	439_r1	882.867454	3	944.105704	2	y16	6.43	5655	1240	3
MSIVSTIIEVVKTIVDIVKKFKK	PSMs_S.epidermidis	439_r2	882.867454	3	944.105704	2	y16	6.56	7	1245	4
MSIVSTIIEVVKTIVDIVKKFKK	PSMs_S.epidermidis	439_r3	882.867454	3	944.105704	2	y16	6.43	4024	917	3
MSIVSTIIEVVKTIVDIVKKFKK	PSMs_S.epidermidis	468_r1	882.867454	3	944.105704	2	y16	6.48	1492	1245	2
MSIVSTIIEVVKTIVDIVKKFKK	PSMs_S.epidermidis	468_r2	882.867454	3	944.105704	2	y16	6.48	4212	916	3
MSIVSTIIEVVKTIVDIVKKFKK	PSMs_S.epidermidis	468_r3	882.867454	3	944.105704	2	y16	6.44	534	1239	4
MSIVSTIIEVVKTIVDIVKKFKK	PSMs_S.epidermidis	469_r1	882.867454	3	944.105704	2	y16	6.54	4	1239	3
MSIVSTIIEVVKTIVDIVKKFKK	PSMs_S.epidermidis	470_r1	882.867454	3	944.105704	2	y16	6.66	1576	1246	2
MSIVSTIIEVVKTIVDIVKKFKK	PSMs_S.epidermidis	470_r2	882.867454	3	944.105704	2	y16	6.59	1032	831	3
MSIVSTIIEVVKTIVDIVKKFKK	PSMs_S.epidermidis	470_r3	882.867454	3	944.105704	2	y16	6.61	1497	1239	3
MSIVSTIIEVVKTIVDIVKKFKK	PSMs_S.epidermidis	475_r1	882.867454	3	944.105704	2	y16	6.39	918	784	2
MSIVSTIIEVVKTIVDIVKKFKK	PSMs_S.epidermidis	475_r2	882.867454	3	944.105704	2	y16	6.43	3	1240	4
MSIVSTIIEVVKTIVDIVKKFKK	PSMs_S.epidermidis	475_r3	882.867454	3	944.105704	2	y16	6.41	7	1240	4
MSIVSTIIEVVKTIVDIVKKFKK	PSMs_S.epidermidis	480_r1	882.867454	3	944.105704	2	y16	6.44	432	1234	1
MSIVSTIIEVVKTIVDIVKKFKK	PSMs_S.epidermidis	480_r2	882.867454	3	944.105704	2	y16	6.53	2	1240	4
MSIVSTIIEVVKTIVDIVKKFKK	PSMs_S.epidermidis	480_r3	882.867454	3	944.105704	2	y16	6.46	835	1236	2
MSIVSTIIEVVKTIVDIVKKFKK	PSMs_S.epidermidis	482_r1	882.867454	3	944.105704	2	y16	6.44	614	1247	3
MSIVSTIIEVVKTIVDIVKKFKK	PSMs_S.epidermidis	482_r2	882.867454	3	944.105704	2	y16	6.39	5	1232	4
MSIVSTIIEVVKTIVDIVKKFKK	PSMs_S.epidermidis	482_r3	882.867454	3	944.105704	2	y16	6.41	5432	1138	3
MSIVSTIIEVVKTIVDIVKKFKK	PSMs_S.epidermidis	487_r1	882.867454	3	944.105704	2	y16	6.38	384	1239	2
MSIVSTIIEVVKTIVDIVKKFKK	PSMs_S.epidermidis	487_r2	882.867454	3	944.105704	2	y16	6.36	404	1236	2
MSIVSTIIEVVKTIVDIVKKFKK	PSMs_S.epidermidis	487_r3	882.867454	3	944.105704	2	y16	6.38	5365	734	2
MSIVSTIIEVVKTIVDIVKKFKK	PSMs_S.epidermidis	488_r1	882.867454	3	944.105704	2	y16	6.43	47647	1241	3
MSIVSTIIEVVKTIVDIVKKFKK	PSMs_S.epidermidis	488_r2	882.867454	3	944.105704	2	y16	6.43	47695	1232	3
MSIVSTIIEVVKTIVDIVKKFKK	PSMs_S.epidermidis	488_r3	882.867454	3	944.105704	2	y16	6.43	50505	1239	3
MSIVSTIIEVVKTIVDIVKKFKK	PSMs_S.epidermidis	490_r1	882.867454	3	944.105704	2	y16	6.43	22938	1714	3
MSIVSTIIEVVKTIVDIVKKFKK	PSMs_S.epidermidis	490_r2	882.867454	3	944.105704	2	y16	6.43	31943	1236	2
MSIVSTIIEVVKTIVDIVKKFKK	PSMs_S.epidermidis	490_r3	882.867454	3	944.105704	2	y16	6.43	16202	1247	3
MSIVSTIIEVVKTIVDIVKKFKK	PSMs_S.epidermidis	211217_QCpool_Sepidermidis	882.867454	3	887.563672	2	y15	6.59	2426	1266	5
MSIVSTIIEVVKTIVDIVKKFKK	PSMs_S.epidermidis	439_r1	882.867454	3	887.563672	2	y15	6.46	276	1240	5
MSIVSTIIEVVKTIVDIVKKFKK	PSMs_S.epidermidis	439_r2	882.867454	3	887.563672	2	y15	6.7	3	1255	5
MSIVSTIIEVVKTIVDIVKKFKK	PSMs_S.epidermidis	439_r3	882.867454	3	887.563672	2	y15	6.41	1260	924	5
MSIVSTIIEVVKTIVDIVKKFKK	PSMs_S.epidermidis	468_r1	882.867454	3	887.563672	2	y15	6.75	2	1246	5
MSIVSTIIEVVKTIVDIVKKFKK	PSMs_S.epidermidis	468_r2	882.867454	3	887.563672	2	y15	6.46	1998	921	4
MSIVSTIIEVVKTIVDIVKKFKK	PSMs_S.epidermidis	468_r3	882.867454	3	887.563672	2	y15	6.54	720	1247	3
MSIVSTIIEVVKTIVDIVKKFKK	PSMs_S.epidermidis	469_r1	882.867454	3	887.563672	2	y15	6.34	2	1246	4
MSIVSTIIEVVKTIVDIVKKFKK	PSMs_S.epidermidis	470_r1	882.867454	3	887.563672	2	y15	6.73	522	1249	4
MSIVSTIIEVVKTIVDIVKKFKK	PSMs_S.epidermidis	470_r2	882.867454	3	887.563672	2	y15	6.7	464	832	4
MSIVSTIIEVVKTIVDIVKKFKK	PSMs_S.epidermidis	470_r3	882.867454	3	887.563672	2	y15	6.58	508	1242	4
MSIVSTIIEVVKTIVDIVKKFKK	PSMs_S.epidermidis	475_r1	882.867454	3	887.563672	2	y15	6.49	591	787	4
MSIVSTIIEVVKTIVDIVKKFKK	PSMs_S.epidermidis	475_r2	882.867454	3	887.563672	2	y15	6.44	79	1242	3
MSIVSTIIEVVKTIVDIVKKFKK	PSMs_S.epidermidis	475_r3	882.867454	3	887.563672	2	y15	6.49	1	1246	5
MSIVSTIIEVVKTIVDIVKKFKK	PSMs_S.epidermidis	480_r1	882.867454	3	887.563672	2	y15	6.34	4	1240	4
MSIVSTIIEVVKTIVDIVKKFKK	PSMs_S.epidermidis	480_r2	882.867454	3	887.563672	2	y15	6.49	2	1247	5
MSIVSTIIEVVKTIVDIVKKFKK	PSMs_S.epidermidis	480_r3	882.867454	3	887.563672	2	y15	6.78	2	1239	4
MSIVSTIIEVVKTIVDIVKKFKK	PSMs_S.epidermidis	482_r1	882.867454	3	887.563672	2	y15	6.49	794	1241	2
MSIVSTIIEVVKTIVDIVKKFKK	PSMs_S.epidermidis	482_r2	882.867454	3	887.563672	2	y15	6.63	1	1243	5
MSIVSTIIEVVKTIVDIVKKFKK	PSMs_S.epidermidis	482_r3	882.867454	3	887.563672	2	y15	6.39	613	684	5
MSIVSTIIEVVKTIVDIVKKFKK	PSMs_S.epidermidis	487_r1	882.867454	3	887.563672	2	y15	6.34	2	1240	5
MSIVSTIIEVVKTIVDIVKKFKK	PSMs_S.epidermidis	487_r2	882.867454	3	887.563672	2	y15	6.53	1	1240	5
MSIVSTIIEVVKTIVDIVKKFKK	PSMs_S.epidermidis	487_r3	882.867454	3	887.563672	2	y15	6.38	1102	736	5
MSIVSTIIEVVKTIVDIVKKFKK	PSMs_S.epidermidis	488_r1	882.867454	3	887.563672	2	y15	6.43	10027	1244	5
MSIVSTIIEVVKTIVDIVKKFKK	PSMs_S.epidermidis	488_r2	882.867454	3	887.563672	2	y15	6.43	10288	1244	5
MSIVSTIIEVVKTIVDIVKKFKK	PSMs_S.epidermidis	488_r3	882.867454	3	887.563672	2	y15	6.43	9670	1238	5
MSIVSTIIEVVKTIVDIVKKFKK	PSMs_S.epidermidis	490_r1	882.867454	3	887.563672	2	y15	6.43	6324	1241	5
MSIVSTIIEVVKTIVDIVKKFKK	PSMs_S.epidermidis	490_r2	882.867454	3	887.563672	2	y15	6.43	5968	1237	5
MSIVSTIIEVVKTIVDIVKKFKK	PSMs_S.epidermidis	490_r3	882.867454	3	887.563672	2	y15	6.44	3822	1251	5
MADVIAKIVEIVKGLIDQFTQK	PSMs_S.epidermidis	211217_QCpool_Sepidermidis	829.801221	3	1071.648465	2	y19	6.59	794	527	5
MADVIAKIVEIVKGLIDQFTQK	PSMs_S.epidermidis	439_r1	829.801221	3	1071.648465	2	y19	6.46	1	549	5
MADVIAKIVEIVKGLIDQFTQK	PSMs_S.epidermidis	439_r2	829.801221	3	1071.648465	2	y19	6.46	3	554	2
MADVIAKIVEIVKGLIDQFTQK	PSMs_S.epidermidis	439_r3	829.801221	3	1071.648465	2	y19	6.56	2	549	4
MADVIAKIVEIVKGLIDQFTQK	PSMs_S.epidermidis	468_r1	829.801221	3	1071.648465	2	y19	6.41	0	551	5
MADVIAKIVEIVKGLIDQFTQK	PSMs_S.epidermidis	468_r2	829.801221	3	1071.648465	2	y19	6.53	93	545	1
MADVIAKIVEIVKGLIDQFTQK	PSMs_S.epidermidis	468_r3	829.801221	3	1071.648465	2	y19	6.41	2	550	3
MADVIAKIVEIVKGLIDQFTQK	PSMs_S.epidermidis	469_r1	829.801221	3	1071.648465	2	y19	6.41	1	551	2
MADVIAKIVEIVKGLIDQFTQK	PSMs_S.epidermidis	470_r1	829.801221	3	1071.648465	2	y19	6.46	2	548	2
MADVIAKIVEIVKGLIDQFTQK	PSMs_S.epidermidis	470_r2	829.801221	3	1071.648465	2	y19	6.51	37	553	1
MADVIAKIVEIVKGLIDQFTQK	PSMs_S.epidermidis	470_r3	829.801221	3	1071.648465	2	y19	6.48	1	547	3
MADVIAKIVEIVKGLIDQFTQK	PSMs_S.epidermidis	475_r1	829.801221	3	1071.648465	2	y19	6.46	0	552	5
MADVIAKIVEIVKGLIDQFTQK	PSMs_S.epidermidis	475_r2	829.801221	3	1071.648465	2	y19	6.53	2	548	4
MADVIAKIVEIVKGLIDQFTQK	PSMs_S.epidermidis	475_r3	829.801221	3	1071.648465	2	y19	6.41	5	551	2
MADVIAKIVEIVKGLIDQFTQK	PSMs_S.epidermidis	480_r1	829.801221	3	1071.648465	2	y19	6.58	0	549	5
MADVIAKIVEIVKGLIDQFTQK	PSMs_S.epidermidis	480_r2	829.801221	3	1071.648465	2	y19	6.55	1	550	1
MADVIAKIVEIVKGLIDQFTQK	PSMs_S.epidermidis	480_r3	829.801221	3	1071.648465	2	y19	6.6	0	546	4
MADVIAKIVEIVKGLIDQFTQK	PSMs_S.epidermidis	482_r1	829.801221	3	1071.648465	2	y19	#N/A	#N/A	#N/A	#N/A
MADVIAKIVEIVKGLIDQFTQK	PSMs_S.epidermidis	482_r2	829.801221	3	1071.648465	2	y19	6.51	2	546	2
MADVIAKIVEIVKGLIDQFTQK	PSMs_S.epidermidis	482_r3	829.801221	3	1071.648465	2	y19	6.41	1	547	3
MADVIAKIVEIVKGLIDQFTQK	PSMs_S.epidermidis	487_r1	829.801221	3	1071.648465	2	y19	6.41	15	547	1
MADVIAKIVEIVKGLIDQFTQK	PSMs_S.epidermidis	487_r2	829.801221	3	1071.648465	2	y19	6.56	1	548	3
MADVIAKIVEIVKGLIDQFTQK	PSMs_S.epidermidis	487_r3	829.801221	3	1071.648465	2	y19	6.46	3	547	1
MADVIAKIVEIVKGLIDQFTQK	PSMs_S.epidermidis	488_r1	829.801221	3	1071.648465	2	y19	6.5	6052	546	5
MADVIAKIVEIVKGLIDQFTQK	PSMs_S.epidermidis	488_r2	829.801221	3	1071.648465	2	y19	6.5	6415	549	5
MADVIAKIVEIVKGLIDQFTQK	PSMs_S.epidermidis	488_r3	829.801221	3	1071.648465	2	y19	6.5	5439	547	5
MADVIAKIVEIVKGLIDQFTQK	PSMs_S.epidermidis	490_r1	829.801221	3	1071.648465	2	y19	6.5	2239	550	5
MADVIAKIVEIVKGLIDQFTQK	PSMs_S.epidermidis	490_r2	829.801221	3	1071.648465	2	y19	6.48	3758	548	5
MADVIAKIVEIVKGLIDQFTQK	PSMs_S.epidermidis	490_r3	829.801221	3	1071.648465	2	y19	6.5	4791	548	4
MADVIAKIVEIVKGLIDQFTQK	PSMs_S.epidermidis	211217_QCpool_Sepidermidis	829.801221	3	1022.114258	2	y18	6.59	10305	531	1
MADVIAKIVEIVKGLIDQFTQK	PSMs_S.epidermidis	439_r1	829.801221	3	1022.114258	2	y18	6.5	2	551	4
MADVIAKIVEIVKGLIDQFTQK	PSMs_S.epidermidis	439_r2	829.801221	3	1022.114258	2	y18	6.41	1	554	4
MADVIAKIVEIVKGLIDQFTQK	PSMs_S.epidermidis	439_r3	829.801221	3	1022.114258	2	y18	6.43	218	550	1
MADVIAKIVEIVKGLIDQFTQK	PSMs_S.epidermidis	468_r1	829.801221	3	1022.114258	2	y18	6.46	2	552	1
MADVIAKIVEIVKGLIDQFTQK	PSMs_S.epidermidis	468_r2	829.801221	3	1022.114258	2	y18	6.5	91	551	2
MADVIAKIVEIVKGLIDQFTQK	PSMs_S.epidermidis	468_r3	829.801221	3	1022.114258	2	y18	6.45	1	552	5
MADVIAKIVEIVKGLIDQFTQK	PSMs_S.epidermidis	469_r1	829.801221	3	1022.114258	2	y18	6.5	1	552	1
MADVIAKIVEIVKGLIDQFTQK	PSMs_S.epidermidis	470_r1	829.801221	3	1022.114258	2	y18	6.43	1	553	5
MADVIAKIVEIVKGLIDQFTQK	PSMs_S.epidermidis	470_r2	829.801221	3	1022.114258	2	y18	6.46	2	554	3
MADVIAKIVEIVKGLIDQFTQK	PSMs_S.epidermidis	470_r3	829.801221	3	1022.114258	2	y18	6.5	2	548	1
MADVIAKIVEIVKGLIDQFTQK	PSMs_S.epidermidis	475_r1	829.801221	3	1022.114258	2	y18	6.45	2	552	1
MADVIAKIVEIVKGLIDQFTQK	PSMs_S.epidermidis	475_r2	829.801221	3	1022.114258	2	y18	6.5	4	549	2
MADVIAKIVEIVKGLIDQFTQK	PSMs_S.epidermidis	475_r3	829.801221	3	1022.114258	2	y18	6.53	76	552	1
MADVIAKIVEIVKGLIDQFTQK	PSMs_S.epidermidis	480_r1	829.801221	3	1022.114258	2	y18	6.5	3	547	1
MADVIAKIVEIVKGLIDQFTQK	PSMs_S.epidermidis	480_r2	829.801221	3	1022.114258	2	y18	6.48	1	552	2
MADVIAKIVEIVKGLIDQFTQK	PSMs_S.epidermidis	480_r3	829.801221	3	1022.114258	2	y18	6.58	1	548	2
MADVIAKIVEIVKGLIDQFTQK	PSMs_S.epidermidis	482_r1	829.801221	3	1022.114258	2	y18	#N/A	#N/A	#N/A	#N/A
MADVIAKIVEIVKGLIDQFTQK	PSMs_S.epidermidis	482_r2	829.801221	3	1022.114258	2	y18	6.46	2	550	3
MADVIAKIVEIVKGLIDQFTQK	PSMs_S.epidermidis	482_r3	829.801221	3	1022.114258	2	y18	6.48	2	547	2
MADVIAKIVEIVKGLIDQFTQK	PSMs_S.epidermidis	487_r1	829.801221	3	1022.114258	2	y18	6.53	1	548	3
MADVIAKIVEIVKGLIDQFTQK	PSMs_S.epidermidis	487_r2	829.801221	3	1022.114258	2	y18	6.48	0	551	5
MADVIAKIVEIVKGLIDQFTQK	PSMs_S.epidermidis	487_r3	829.801221	3	1022.114258	2	y18	6.41	1	549	3
MADVIAKIVEIVKGLIDQFTQK	PSMs_S.epidermidis	488_r1	829.801221	3	1022.114258	2	y18	6.5	38660	551	1
MADVIAKIVEIVKGLIDQFTQK	PSMs_S.epidermidis	488_r2	829.801221	3	1022.114258	2	y18	6.5	43582	549	1
MADVIAKIVEIVKGLIDQFTQK	PSMs_S.epidermidis	488_r3	829.801221	3	1022.114258	2	y18	6.5	42479	550	1
MADVIAKIVEIVKGLIDQFTQK	PSMs_S.epidermidis	490_r1	829.801221	3	1022.114258	2	y18	6.5	26471	552	1
MADVIAKIVEIVKGLIDQFTQK	PSMs_S.epidermidis	490_r2	829.801221	3	1022.114258	2	y18	6.5	24652	550	1
MADVIAKIVEIVKGLIDQFTQK	PSMs_S.epidermidis	490_r3	829.801221	3	1022.114258	2	y18	6.5	21340	550	1
MADVIAKIVEIVKGLIDQFTQK	PSMs_S.epidermidis	211217_QCpool_Sepidermidis	829.801221	3	965.572226	2	y17	6.59	2669	532	2
MADVIAKIVEIVKGLIDQFTQK	PSMs_S.epidermidis	439_r1	829.801221	3	965.572226	2	y17	6.48	820	551	1
MADVIAKIVEIVKGLIDQFTQK	PSMs_S.epidermidis	439_r2	829.801221	3	965.572226	2	y17	6.55	2	554	3
MADVIAKIVEIVKGLIDQFTQK	PSMs_S.epidermidis	439_r3	829.801221	3	965.572226	2	y17	6.56	33	551	2
MADVIAKIVEIVKGLIDQFTQK	PSMs_S.epidermidis	468_r1	829.801221	3	965.572226	2	y17	6.41	0	552	4
MADVIAKIVEIVKGLIDQFTQK	PSMs_S.epidermidis	468_r2	829.801221	3	965.572226	2	y17	6.45	2	551	3
MADVIAKIVEIVKGLIDQFTQK	PSMs_S.epidermidis	468_r3	829.801221	3	965.572226	2	y17	6.48	2	549	1
MADVIAKIVEIVKGLIDQFTQK	PSMs_S.epidermidis	469_r1	829.801221	3	965.572226	2	y17	6.43	0	552	5
MADVIAKIVEIVKGLIDQFTQK	PSMs_S.epidermidis	470_r1	829.801221	3	965.572226	2	y17	6.48	2	552	1
MADVIAKIVEIVKGLIDQFTQK	PSMs_S.epidermidis	470_r2	829.801221	3	965.572226	2	y17	6.41	1	554	5
MADVIAKIVEIVKGLIDQFTQK	PSMs_S.epidermidis	470_r3	829.801221	3	965.572226	2	y17	6.45	1	548	4
MADVIAKIVEIVKGLIDQFTQK	PSMs_S.epidermidis	475_r1	829.801221	3	965.572226	2	y17	6.56	1	554	2
MADVIAKIVEIVKGLIDQFTQK	PSMs_S.epidermidis	475_r2	829.801221	3	965.572226	2	y17	6.43	63	550	1
MADVIAKIVEIVKGLIDQFTQK	PSMs_S.epidermidis	475_r3	829.801221	3	965.572226	2	y17	6.43	1	551	4
MADVIAKIVEIVKGLIDQFTQK	PSMs_S.epidermidis	480_r1	829.801221	3	965.572226	2	y17	6.41	1	551	4
MADVIAKIVEIVKGLIDQFTQK	PSMs_S.epidermidis	480_r2	829.801221	3	965.572226	2	y17	6.51	1	552	4
MADVIAKIVEIVKGLIDQFTQK	PSMs_S.epidermidis	480_r3	829.801221	3	965.572226	2	y17	6.55	1	548	1
MADVIAKIVEIVKGLIDQFTQK	PSMs_S.epidermidis	482_r1	829.801221	3	965.572226	2	y17	#N/A	#N/A	#N/A	#N/A
MADVIAKIVEIVKGLIDQFTQK	PSMs_S.epidermidis	482_r2	829.801221	3	965.572226	2	y17	6.41	1	550	5
MADVIAKIVEIVKGLIDQFTQK	PSMs_S.epidermidis	482_r3	829.801221	3	965.572226	2	y17	6.53	0	549	5
MADVIAKIVEIVKGLIDQFTQK	PSMs_S.epidermidis	487_r1	829.801221	3	965.572226	2	y17	6.45	0	550	4
MADVIAKIVEIVKGLIDQFTQK	PSMs_S.epidermidis	487_r2	829.801221	3	965.572226	2	y17	6.48	1	549	1
MADVIAKIVEIVKGLIDQFTQK	PSMs_S.epidermidis	487_r3	829.801221	3	965.572226	2	y17	6.46	0	551	5
MADVIAKIVEIVKGLIDQFTQK	PSMs_S.epidermidis	488_r1	829.801221	3	965.572226	2	y17	6.5	36534	553	2
MADVIAKIVEIVKGLIDQFTQK	PSMs_S.epidermidis	488_r2	829.801221	3	965.572226	2	y17	6.5	34115	562	2
MADVIAKIVEIVKGLIDQFTQK	PSMs_S.epidermidis	488_r3	829.801221	3	965.572226	2	y17	6.5	30743	550	2
MADVIAKIVEIVKGLIDQFTQK	PSMs_S.epidermidis	490_r1	829.801221	3	965.572226	2	y17	6.5	18995	553	2
MADVIAKIVEIVKGLIDQFTQK	PSMs_S.epidermidis	490_r2	829.801221	3	965.572226	2	y17	6.5	20488	552	2
MADVIAKIVEIVKGLIDQFTQK	PSMs_S.epidermidis	490_r3	829.801221	3	965.572226	2	y17	6.5	18511	552	2
MADVIAKIVEIVKGLIDQFTQK	PSMs_S.epidermidis	211217_QCpool_Sepidermidis	829.801221	3	930.053669	2	y16	6.59	2435	531	3
MADVIAKIVEIVKGLIDQFTQK	PSMs_S.epidermidis	439_r1	829.801221	3	930.053669	2	y16	6.55	2	550	3
MADVIAKIVEIVKGLIDQFTQK	PSMs_S.epidermidis	439_r2	829.801221	3	930.053669	2	y16	6.5	4	551	1
MADVIAKIVEIVKGLIDQFTQK	PSMs_S.epidermidis	439_r3	829.801221	3	930.053669	2	y16	6.53	4	547	3
MADVIAKIVEIVKGLIDQFTQK	PSMs_S.epidermidis	468_r1	829.801221	3	930.053669	2	y16	6.58	1	553	3
MADVIAKIVEIVKGLIDQFTQK	PSMs_S.epidermidis	468_r2	829.801221	3	930.053669	2	y16	6.55	1	549	5
MADVIAKIVEIVKGLIDQFTQK	PSMs_S.epidermidis	468_r3	829.801221	3	930.053669	2	y16	6.48	1	551	4
MADVIAKIVEIVKGLIDQFTQK	PSMs_S.epidermidis	469_r1	829.801221	3	930.053669	2	y16	6.41	0	552	4
MADVIAKIVEIVKGLIDQFTQK	PSMs_S.epidermidis	470_r1	829.801221	3	930.053669	2	y16	6.51	2	551	3
MADVIAKIVEIVKGLIDQFTQK	PSMs_S.epidermidis	470_r2	829.801221	3	930.053669	2	y16	6.46	3	552	2
MADVIAKIVEIVKGLIDQFTQK	PSMs_S.epidermidis	470_r3	829.801221	3	930.053669	2	y16	6.58	1	550	5
MADVIAKIVEIVKGLIDQFTQK	PSMs_S.epidermidis	475_r1	829.801221	3	930.053669	2	y16	6.5	1	553	4
MADVIAKIVEIVKGLIDQFTQK	PSMs_S.epidermidis	475_r2	829.801221	3	930.053669	2	y16	6.41	0	551	5
MADVIAKIVEIVKGLIDQFTQK	PSMs_S.epidermidis	475_r3	829.801221	3	930.053669	2	y16	6.48	2	552	3
MADVIAKIVEIVKGLIDQFTQK	PSMs_S.epidermidis	480_r1	829.801221	3	930.053669	2	y16	6.48	2	549	2
MADVIAKIVEIVKGLIDQFTQK	PSMs_S.epidermidis	480_r2	829.801221	3	930.053669	2	y16	6.46	1	551	3
MADVIAKIVEIVKGLIDQFTQK	PSMs_S.epidermidis	480_r3	829.801221	3	930.053669	2	y16	6.5	1	548	3
MADVIAKIVEIVKGLIDQFTQK	PSMs_S.epidermidis	482_r1	829.801221	3	930.053669	2	y16	#N/A	#N/A	#N/A	#N/A
MADVIAKIVEIVKGLIDQFTQK	PSMs_S.epidermidis	482_r2	829.801221	3	930.053669	2	y16	6.51	2	547	1
MADVIAKIVEIVKGLIDQFTQK	PSMs_S.epidermidis	482_r3	829.801221	3	930.053669	2	y16	6.41	1	549	4
MADVIAKIVEIVKGLIDQFTQK	PSMs_S.epidermidis	487_r1	829.801221	3	930.053669	2	y16	6.55	1	550	2
MADVIAKIVEIVKGLIDQFTQK	PSMs_S.epidermidis	487_r2	829.801221	3	930.053669	2	y16	6.56	1	548	4
MADVIAKIVEIVKGLIDQFTQK	PSMs_S.epidermidis	487_r3	829.801221	3	930.053669	2	y16	6.58	0	550	4
MADVIAKIVEIVKGLIDQFTQK	PSMs_S.epidermidis	488_r1	829.801221	3	930.053669	2	y16	6.5	10784	551	3
MADVIAKIVEIVKGLIDQFTQK	PSMs_S.epidermidis	488_r2	829.801221	3	930.053669	2	y16	6.5	9756	551	3
MADVIAKIVEIVKGLIDQFTQK	PSMs_S.epidermidis	488_r3	829.801221	3	930.053669	2	y16	6.5	11736	549	3
MADVIAKIVEIVKGLIDQFTQK	PSMs_S.epidermidis	490_r1	829.801221	3	930.053669	2	y16	6.5	6148	546	3
MADVIAKIVEIVKGLIDQFTQK	PSMs_S.epidermidis	490_r2	829.801221	3	930.053669	2	y16	6.5	8037	549	3
MADVIAKIVEIVKGLIDQFTQK	PSMs_S.epidermidis	490_r3	829.801221	3	930.053669	2	y16	6.5	5064	551	3
MADVIAKIVEIVKGLIDQFTQK	PSMs_S.epidermidis	211217_QCpool_Sepidermidis	829.801221	3	866.006187	2	y15	6.59	2191	539	4
MADVIAKIVEIVKGLIDQFTQK	PSMs_S.epidermidis	439_r1	829.801221	3	866.006187	2	y15	6.5	3	550	2
MADVIAKIVEIVKGLIDQFTQK	PSMs_S.epidermidis	439_r2	829.801221	3	866.006187	2	y15	6.6	0	558	5
MADVIAKIVEIVKGLIDQFTQK	PSMs_S.epidermidis	439_r3	829.801221	3	866.006187	2	y15	6.55	0	552	5
MADVIAKIVEIVKGLIDQFTQK	PSMs_S.epidermidis	468_r1	829.801221	3	866.006187	2	y15	6.43	2	554	2
MADVIAKIVEIVKGLIDQFTQK	PSMs_S.epidermidis	468_r2	829.801221	3	866.006187	2	y15	6.58	1	551	4
MADVIAKIVEIVKGLIDQFTQK	PSMs_S.epidermidis	468_r3	829.801221	3	866.006187	2	y15	6.51	2	552	2
MADVIAKIVEIVKGLIDQFTQK	PSMs_S.epidermidis	469_r1	829.801221	3	866.006187	2	y15	6.46	1	553	3
MADVIAKIVEIVKGLIDQFTQK	PSMs_S.epidermidis	470_r1	829.801221	3	866.006187	2	y15	6.5	1	553	4
MADVIAKIVEIVKGLIDQFTQK	PSMs_S.epidermidis	470_r2	829.801221	3	866.006187	2	y15	6.43	1	556	4
MADVIAKIVEIVKGLIDQFTQK	PSMs_S.epidermidis	470_r3	829.801221	3	866.006187	2	y15	6.51	1	551	2
MADVIAKIVEIVKGLIDQFTQK	PSMs_S.epidermidis	475_r1	829.801221	3	866.006187	2	y15	6.5	1	555	3
MADVIAKIVEIVKGLIDQFTQK	PSMs_S.epidermidis	475_r2	829.801221	3	866.006187	2	y15	6.5	3	553	3
MADVIAKIVEIVKGLIDQFTQK	PSMs_S.epidermidis	475_r3	829.801221	3	866.006187	2	y15	6.43	1	552	5
MADVIAKIVEIVKGLIDQFTQK	PSMs_S.epidermidis	480_r1	829.801221	3	866.006187	2	y15	6.51	1	551	3
MADVIAKIVEIVKGLIDQFTQK	PSMs_S.epidermidis	480_r2	829.801221	3	866.006187	2	y15	6.48	1	554	5
MADVIAKIVEIVKGLIDQFTQK	PSMs_S.epidermidis	480_r3	829.801221	3	866.006187	2	y15	6.51	0	551	5
MADVIAKIVEIVKGLIDQFTQK	PSMs_S.epidermidis	482_r1	829.801221	3	866.006187	2	y15	#N/A	#N/A	#N/A	#N/A
MADVIAKIVEIVKGLIDQFTQK	PSMs_S.epidermidis	482_r2	829.801221	3	866.006187	2	y15	6.43	1	551	4
MADVIAKIVEIVKGLIDQFTQK	PSMs_S.epidermidis	482_r3	829.801221	3	866.006187	2	y15	6.48	44	550	1
MADVIAKIVEIVKGLIDQFTQK	PSMs_S.epidermidis	487_r1	829.801221	3	866.006187	2	y15	6.6	0	551	5
MADVIAKIVEIVKGLIDQFTQK	PSMs_S.epidermidis	487_r2	829.801221	3	866.006187	2	y15	6.55	1	551	2
MADVIAKIVEIVKGLIDQFTQK	PSMs_S.epidermidis	487_r3	829.801221	3	866.006187	2	y15	6.46	2	551	2
MADVIAKIVEIVKGLIDQFTQK	PSMs_S.epidermidis	488_r1	829.801221	3	866.006187	2	y15	6.5	6487	552	4
MADVIAKIVEIVKGLIDQFTQK	PSMs_S.epidermidis	488_r2	829.801221	3	866.006187	2	y15	6.5	9234	547	4
MADVIAKIVEIVKGLIDQFTQK	PSMs_S.epidermidis	488_r3	829.801221	3	866.006187	2	y15	6.5	8849	551	4
MADVIAKIVEIVKGLIDQFTQK	PSMs_S.epidermidis	490_r1	829.801221	3	866.006187	2	y15	6.5	3741	552	4
MADVIAKIVEIVKGLIDQFTQK	PSMs_S.epidermidis	490_r2	829.801221	3	866.006187	2	y15	6.48	4964	550	4
MADVIAKIVEIVKGLIDQFTQK	PSMs_S.epidermidis	490_r3	829.801221	3	866.006187	2	y15	6.5	3753	554	5
MAADIISTIGDLVKWIIDTVNKFKK	PSMs_S.epidermidis	211217_QCpool_Sepidermidis	949.861139	3	1159.677753	2	y20	6.61	797314	729	2
MAADIISTIGDLVKWIIDTVNKFKK	PSMs_S.epidermidis	439_r1	949.861139	3	1159.677753	2	y20	6.46	27156	784	2
MAADIISTIGDLVKWIIDTVNKFKK	PSMs_S.epidermidis	439_r2	949.861139	3	1159.677753	2	y20	6.51	7	780	5
MAADIISTIGDLVKWIIDTVNKFKK	PSMs_S.epidermidis	439_r3	949.861139	3	1159.677753	2	y20	6.48	21811	779	2
MAADIISTIGDLVKWIIDTVNKFKK	PSMs_S.epidermidis	468_r1	949.861139	3	1159.677753	2	y20	6.49	3182	783	2
MAADIISTIGDLVKWIIDTVNKFKK	PSMs_S.epidermidis	468_r2	949.861139	3	1159.677753	2	y20	6.48	20307	3221	2
MAADIISTIGDLVKWIIDTVNKFKK	PSMs_S.epidermidis	468_r3	949.861139	3	1159.677753	2	y20	6.48	3058	777	1
MAADIISTIGDLVKWIIDTVNKFKK	PSMs_S.epidermidis	469_r1	949.861139	3	1159.677753	2	y20	6.51	2027	782	2
MAADIISTIGDLVKWIIDTVNKFKK	PSMs_S.epidermidis	470_r1	949.861139	3	1159.677753	2	y20	6.49	5254	785	2
MAADIISTIGDLVKWIIDTVNKFKK	PSMs_S.epidermidis	470_r2	949.861139	3	1159.677753	2	y20	6.51	637	783	2
MAADIISTIGDLVKWIIDTVNKFKK	PSMs_S.epidermidis	470_r3	949.861139	3	1159.677753	2	y20	6.48	429	779	1
MAADIISTIGDLVKWIIDTVNKFKK	PSMs_S.epidermidis	475_r1	949.861139	3	1159.677753	2	y20	6.63	118	781	3
MAADIISTIGDLVKWIIDTVNKFKK	PSMs_S.epidermidis	475_r2	949.861139	3	1159.677753	2	y20	6.46	527	775	2
MAADIISTIGDLVKWIIDTVNKFKK	PSMs_S.epidermidis	475_r3	949.861139	3	1159.677753	2	y20	6.49	308	780	2
MAADIISTIGDLVKWIIDTVNKFKK	PSMs_S.epidermidis	480_r1	949.861139	3	1159.677753	2	y20	6.48	603	776	2
MAADIISTIGDLVKWIIDTVNKFKK	PSMs_S.epidermidis	480_r2	949.861139	3	1159.677753	2	y20	6.46	1034	780	3
MAADIISTIGDLVKWIIDTVNKFKK	PSMs_S.epidermidis	480_r3	949.861139	3	1159.677753	2	y20	6.48	4350	777	1
MAADIISTIGDLVKWIIDTVNKFKK	PSMs_S.epidermidis	482_r1	949.861139	3	1159.677753	2	y20	6.46	530	783	3
MAADIISTIGDLVKWIIDTVNKFKK	PSMs_S.epidermidis	482_r2	949.861139	3	1159.677753	2	y20	6.51	135	774	2
MAADIISTIGDLVKWIIDTVNKFKK	PSMs_S.epidermidis	482_r3	949.861139	3	1159.677753	2	y20	6.48	17291	1081	2
MAADIISTIGDLVKWIIDTVNKFKK	PSMs_S.epidermidis	487_r1	949.861139	3	1159.677753	2	y20	6.49	2	776	4
MAADIISTIGDLVKWIIDTVNKFKK	PSMs_S.epidermidis	487_r2	949.861139	3	1159.677753	2	y20	6.48	1280	770	2
MAADIISTIGDLVKWIIDTVNKFKK	PSMs_S.epidermidis	487_r3	949.861139	3	1159.677753	2	y20	6.44	8735	779	2
MAADIISTIGDLVKWIIDTVNKFKK	PSMs_S.epidermidis	488_r1	949.861139	3	1159.677753	2	y20	6.48	1652897	3981	2
MAADIISTIGDLVKWIIDTVNKFKK	PSMs_S.epidermidis	488_r2	949.861139	3	1159.677753	2	y20	6.48	1742451	3826	2
MAADIISTIGDLVKWIIDTVNKFKK	PSMs_S.epidermidis	488_r3	949.861139	3	1159.677753	2	y20	6.48	1698774	5096	2
MAADIISTIGDLVKWIIDTVNKFKK	PSMs_S.epidermidis	490_r1	949.861139	3	1159.677753	2	y20	6.48	1984805	2385	2
MAADIISTIGDLVKWIIDTVNKFKK	PSMs_S.epidermidis	490_r2	949.861139	3	1159.677753	2	y20	6.46	2069740	6809	2
MAADIISTIGDLVKWIIDTVNKFKK	PSMs_S.epidermidis	490_r3	949.861139	3	1159.677753	2	y20	6.48	1979831	5606	2
MAADIISTIGDLVKWIIDTVNKFKK	PSMs_S.epidermidis	211217_QCpool_Sepidermidis	949.861139	3	1103.135721	2	y19	6.61	934743	734	1
MAADIISTIGDLVKWIIDTVNKFKK	PSMs_S.epidermidis	439_r1	949.861139	3	1103.135721	2	y19	6.46	29967	778	1
MAADIISTIGDLVKWIIDTVNKFKK	PSMs_S.epidermidis	439_r2	949.861139	3	1103.135721	2	y19	6.48	456	787	2
MAADIISTIGDLVKWIIDTVNKFKK	PSMs_S.epidermidis	439_r3	949.861139	3	1103.135721	2	y19	6.48	24799	783	1
MAADIISTIGDLVKWIIDTVNKFKK	PSMs_S.epidermidis	468_r1	949.861139	3	1103.135721	2	y19	6.48	3540	785	1
MAADIISTIGDLVKWIIDTVNKFKK	PSMs_S.epidermidis	468_r2	949.861139	3	1103.135721	2	y19	6.49	22400	2410	1
MAADIISTIGDLVKWIIDTVNKFKK	PSMs_S.epidermidis	468_r3	949.861139	3	1103.135721	2	y19	6.48	1669	1023	2
MAADIISTIGDLVKWIIDTVNKFKK	PSMs_S.epidermidis	469_r1	949.861139	3	1103.135721	2	y19	6.51	2342	782	1
MAADIISTIGDLVKWIIDTVNKFKK	PSMs_S.epidermidis	470_r1	949.861139	3	1103.135721	2	y19	6.49	6256	1336	1
MAADIISTIGDLVKWIIDTVNKFKK	PSMs_S.epidermidis	470_r2	949.861139	3	1103.135721	2	y19	6.51	1056	781	1
MAADIISTIGDLVKWIIDTVNKFKK	PSMs_S.epidermidis	470_r3	949.861139	3	1103.135721	2	y19	6.53	53	779	4
MAADIISTIGDLVKWIIDTVNKFKK	PSMs_S.epidermidis	475_r1	949.861139	3	1103.135721	2	y19	6.44	728	779	1
MAADIISTIGDLVKWIIDTVNKFKK	PSMs_S.epidermidis	475_r2	949.861139	3	1103.135721	2	y19	6.49	1455	777	1
MAADIISTIGDLVKWIIDTVNKFKK	PSMs_S.epidermidis	475_r3	949.861139	3	1103.135721	2	y19	6.51	1	782	4
MAADIISTIGDLVKWIIDTVNKFKK	PSMs_S.epidermidis	480_r1	949.861139	3	1103.135721	2	y19	6.46	1166	776	1
MAADIISTIGDLVKWIIDTVNKFKK	PSMs_S.epidermidis	480_r2	949.861139	3	1103.135721	2	y19	6.49	1656	780	1
MAADIISTIGDLVKWIIDTVNKFKK	PSMs_S.epidermidis	480_r3	949.861139	3	1103.135721	2	y19	6.48	3497	778	2
MAADIISTIGDLVKWIIDTVNKFKK	PSMs_S.epidermidis	482_r1	949.861139	3	1103.135721	2	y19	6.48	902	781	2
MAADIISTIGDLVKWIIDTVNKFKK	PSMs_S.epidermidis	482_r2	949.861139	3	1103.135721	2	y19	6.51	0	778	4
MAADIISTIGDLVKWIIDTVNKFKK	PSMs_S.epidermidis	482_r3	949.861139	3	1103.135721	2	y19	6.46	17867	779	1
MAADIISTIGDLVKWIIDTVNKFKK	PSMs_S.epidermidis	487_r1	949.861139	3	1103.135721	2	y19	6.46	511	777	2
MAADIISTIGDLVKWIIDTVNKFKK	PSMs_S.epidermidis	487_r2	949.861139	3	1103.135721	2	y19	6.46	2283	778	1
MAADIISTIGDLVKWIIDTVNKFKK	PSMs_S.epidermidis	487_r3	949.861139	3	1103.135721	2	y19	6.44	12288	778	1
MAADIISTIGDLVKWIIDTVNKFKK	PSMs_S.epidermidis	488_r1	949.861139	3	1103.135721	2	y19	6.48	1927560	6775	1
MAADIISTIGDLVKWIIDTVNKFKK	PSMs_S.epidermidis	488_r2	949.861139	3	1103.135721	2	y19	6.48	1897583	783	1
MAADIISTIGDLVKWIIDTVNKFKK	PSMs_S.epidermidis	488_r3	949.861139	3	1103.135721	2	y19	6.48	1936401	2803	1
MAADIISTIGDLVKWIIDTVNKFKK	PSMs_S.epidermidis	490_r1	949.861139	3	1103.135721	2	y19	6.48	2171475	3368	1
MAADIISTIGDLVKWIIDTVNKFKK	PSMs_S.epidermidis	490_r2	949.861139	3	1103.135721	2	y19	6.46	2283064	3514	1
MAADIISTIGDLVKWIIDTVNKFKK	PSMs_S.epidermidis	490_r3	949.861139	3	1103.135721	2	y19	6.48	2278762	5118	1
MAADIISTIGDLVKWIIDTVNKFKK	PSMs_S.epidermidis	211217_QCpool_Sepidermidis	949.861139	3	1059.619707	2	y18	6.61	238266	719	3
MAADIISTIGDLVKWIIDTVNKFKK	PSMs_S.epidermidis	439_r1	949.861139	3	1059.619707	2	y18	6.48	7478	779	3
MAADIISTIGDLVKWIIDTVNKFKK	PSMs_S.epidermidis	439_r2	949.861139	3	1059.619707	2	y18	6.51	546	790	1
MAADIISTIGDLVKWIIDTVNKFKK	PSMs_S.epidermidis	439_r3	949.861139	3	1059.619707	2	y18	6.46	6436	779	3
MAADIISTIGDLVKWIIDTVNKFKK	PSMs_S.epidermidis	468_r1	949.861139	3	1059.619707	2	y18	6.51	453	784	4
MAADIISTIGDLVKWIIDTVNKFKK	PSMs_S.epidermidis	468_r2	949.861139	3	1059.619707	2	y18	6.49	3390	781	5
MAADIISTIGDLVKWIIDTVNKFKK	PSMs_S.epidermidis	468_r3	949.861139	3	1059.619707	2	y18	6.48	659	782	3
MAADIISTIGDLVKWIIDTVNKFKK	PSMs_S.epidermidis	469_r1	949.861139	3	1059.619707	2	y18	6.48	200	783	3
MAADIISTIGDLVKWIIDTVNKFKK	PSMs_S.epidermidis	470_r1	949.861139	3	1059.619707	2	y18	6.51	2051	782	3
MAADIISTIGDLVKWIIDTVNKFKK	PSMs_S.epidermidis	470_r2	949.861139	3	1059.619707	2	y18	6.49	4	782	5
MAADIISTIGDLVKWIIDTVNKFKK	PSMs_S.epidermidis	470_r3	949.861139	3	1059.619707	2	y18	6.41	3	777	5
MAADIISTIGDLVKWIIDTVNKFKK	PSMs_S.epidermidis	475_r1	949.861139	3	1059.619707	2	y18	6.56	411	779	2
MAADIISTIGDLVKWIIDTVNKFKK	PSMs_S.epidermidis	475_r2	949.861139	3	1059.619707	2	y18	6.51	19	775	5
MAADIISTIGDLVKWIIDTVNKFKK	PSMs_S.epidermidis	475_r3	949.861139	3	1059.619707	2	y18	6.58	456	783	1
MAADIISTIGDLVKWIIDTVNKFKK	PSMs_S.epidermidis	480_r1	949.861139	3	1059.619707	2	y18	6.48	89	781	3
MAADIISTIGDLVKWIIDTVNKFKK	PSMs_S.epidermidis	480_r2	949.861139	3	1059.619707	2	y18	6.58	1255	783	2
MAADIISTIGDLVKWIIDTVNKFKK	PSMs_S.epidermidis	480_r3	949.861139	3	1059.619707	2	y18	6.48	2019	780	3
MAADIISTIGDLVKWIIDTVNKFKK	PSMs_S.epidermidis	482_r1	949.861139	3	1059.619707	2	y18	6.56	1312	779	1
MAADIISTIGDLVKWIIDTVNKFKK	PSMs_S.epidermidis	482_r2	949.861139	3	1059.619707	2	y18	6.63	440	779	1
MAADIISTIGDLVKWIIDTVNKFKK	PSMs_S.epidermidis	482_r3	949.861139	3	1059.619707	2	y18	6.48	5630	779	3
MAADIISTIGDLVKWIIDTVNKFKK	PSMs_S.epidermidis	487_r1	949.861139	3	1059.619707	2	y18	6.56	1292	781	1
MAADIISTIGDLVKWIIDTVNKFKK	PSMs_S.epidermidis	487_r2	949.861139	3	1059.619707	2	y18	6.56	271	773	3
MAADIISTIGDLVKWIIDTVNKFKK	PSMs_S.epidermidis	487_r3	949.861139	3	1059.619707	2	y18	6.46	4074	775	3
MAADIISTIGDLVKWIIDTVNKFKK	PSMs_S.epidermidis	488_r1	949.861139	3	1059.619707	2	y18	6.48	458013	786	3
MAADIISTIGDLVKWIIDTVNKFKK	PSMs_S.epidermidis	488_r2	949.861139	3	1059.619707	2	y18	6.48	437446	778	3
MAADIISTIGDLVKWIIDTVNKFKK	PSMs_S.epidermidis	488_r3	949.861139	3	1059.619707	2	y18	6.48	459382	784	3
MAADIISTIGDLVKWIIDTVNKFKK	PSMs_S.epidermidis	490_r1	949.861139	3	1059.619707	2	y18	6.46	511245	4046	3
MAADIISTIGDLVKWIIDTVNKFKK	PSMs_S.epidermidis	490_r2	949.861139	3	1059.619707	2	y18	6.46	533501	782	3
MAADIISTIGDLVKWIIDTVNKFKK	PSMs_S.epidermidis	490_r3	949.861139	3	1059.619707	2	y18	6.48	547652	1238	3
MAADIISTIGDLVKWIIDTVNKFKK	PSMs_S.epidermidis	211217_QCpool_Sepidermidis	949.861139	3	1009.095868	2	y17	6.61	130790	732	5
MAADIISTIGDLVKWIIDTVNKFKK	PSMs_S.epidermidis	439_r1	949.861139	3	1009.095868	2	y17	6.46	5371	781	5
MAADIISTIGDLVKWIIDTVNKFKK	PSMs_S.epidermidis	439_r2	949.861139	3	1009.095868	2	y17	6.58	30	787	3
MAADIISTIGDLVKWIIDTVNKFKK	PSMs_S.epidermidis	439_r3	949.861139	3	1009.095868	2	y17	6.46	4817	782	5
MAADIISTIGDLVKWIIDTVNKFKK	PSMs_S.epidermidis	468_r1	949.861139	3	1009.095868	2	y17	6.48	974	783	3
MAADIISTIGDLVKWIIDTVNKFKK	PSMs_S.epidermidis	468_r2	949.861139	3	1009.095868	2	y17	6.48	4115	773	3
MAADIISTIGDLVKWIIDTVNKFKK	PSMs_S.epidermidis	468_r3	949.861139	3	1009.095868	2	y17	6.48	452	782	4
MAADIISTIGDLVKWIIDTVNKFKK	PSMs_S.epidermidis	469_r1	949.861139	3	1009.095868	2	y17	6.54	87	782	4
MAADIISTIGDLVKWIIDTVNKFKK	PSMs_S.epidermidis	470_r1	949.861139	3	1009.095868	2	y17	6.48	1284	785	4
MAADIISTIGDLVKWIIDTVNKFKK	PSMs_S.epidermidis	470_r2	949.861139	3	1009.095868	2	y17	6.53	315	785	3
MAADIISTIGDLVKWIIDTVNKFKK	PSMs_S.epidermidis	470_r3	949.861139	3	1009.095868	2	y17	6.48	150	778	2
MAADIISTIGDLVKWIIDTVNKFKK	PSMs_S.epidermidis	475_r1	949.861139	3	1009.095868	2	y17	6.39	5	779	4
MAADIISTIGDLVKWIIDTVNKFKK	PSMs_S.epidermidis	475_r2	949.861139	3	1009.095868	2	y17	6.63	49	781	4
MAADIISTIGDLVKWIIDTVNKFKK	PSMs_S.epidermidis	475_r3	949.861139	3	1009.095868	2	y17	6.38	0	783	5
MAADIISTIGDLVKWIIDTVNKFKK	PSMs_S.epidermidis	480_r1	949.861139	3	1009.095868	2	y17	6.54	8	780	4
MAADIISTIGDLVKWIIDTVNKFKK	PSMs_S.epidermidis	480_r2	949.861139	3	1009.095868	2	y17	6.49	86	782	4
MAADIISTIGDLVKWIIDTVNKFKK	PSMs_S.epidermidis	480_r3	949.861139	3	1009.095868	2	y17	6.46	123	772	5
MAADIISTIGDLVKWIIDTVNKFKK	PSMs_S.epidermidis	482_r1	949.861139	3	1009.095868	2	y17	6.48	177	783	4
MAADIISTIGDLVKWIIDTVNKFKK	PSMs_S.epidermidis	482_r2	949.861139	3	1009.095868	2	y17	6.48	2	776	3
MAADIISTIGDLVKWIIDTVNKFKK	PSMs_S.epidermidis	482_r3	949.861139	3	1009.095868	2	y17	6.46	4335	778	4
MAADIISTIGDLVKWIIDTVNKFKK	PSMs_S.epidermidis	487_r1	949.861139	3	1009.095868	2	y17	6.51	12	772	3
MAADIISTIGDLVKWIIDTVNKFKK	PSMs_S.epidermidis	487_r2	949.861139	3	1009.095868	2	y17	6.56	5	776	4
MAADIISTIGDLVKWIIDTVNKFKK	PSMs_S.epidermidis	487_r3	949.861139	3	1009.095868	2	y17	6.44	1256	781	4
MAADIISTIGDLVKWIIDTVNKFKK	PSMs_S.epidermidis	488_r1	949.861139	3	1009.095868	2	y17	6.48	281003	2458	5
MAADIISTIGDLVKWIIDTVNKFKK	PSMs_S.epidermidis	488_r2	949.861139	3	1009.095868	2	y17	6.48	284707	780	5
MAADIISTIGDLVKWIIDTVNKFKK	PSMs_S.epidermidis	488_r3	949.861139	3	1009.095868	2	y17	6.48	309522	862	5
MAADIISTIGDLVKWIIDTVNKFKK	PSMs_S.epidermidis	490_r1	949.861139	3	1009.095868	2	y17	6.48	328645	783	5
MAADIISTIGDLVKWIIDTVNKFKK	PSMs_S.epidermidis	490_r2	949.861139	3	1009.095868	2	y17	6.46	327841	1411	5
MAADIISTIGDLVKWIIDTVNKFKK	PSMs_S.epidermidis	490_r3	949.861139	3	1009.095868	2	y17	6.48	334987	1390	5
MAADIISTIGDLVKWIIDTVNKFKK	PSMs_S.epidermidis	211217_QCpool_Sepidermidis	949.861139	3	952.553836	2	y16	6.61	196745	735	4
MAADIISTIGDLVKWIIDTVNKFKK	PSMs_S.epidermidis	439_r1	949.861139	3	952.553836	2	y16	6.46	7080	782	4
MAADIISTIGDLVKWIIDTVNKFKK	PSMs_S.epidermidis	439_r2	949.861139	3	952.553836	2	y16	6.48	8	783	4
MAADIISTIGDLVKWIIDTVNKFKK	PSMs_S.epidermidis	439_r3	949.861139	3	952.553836	2	y16	6.48	5524	783	4
MAADIISTIGDLVKWIIDTVNKFKK	PSMs_S.epidermidis	468_r1	949.861139	3	952.553836	2	y16	6.63	2	785	5
MAADIISTIGDLVKWIIDTVNKFKK	PSMs_S.epidermidis	468_r2	949.861139	3	952.553836	2	y16	6.48	3829	782	4
MAADIISTIGDLVKWIIDTVNKFKK	PSMs_S.epidermidis	468_r3	949.861139	3	952.553836	2	y16	6.48	372	783	5
MAADIISTIGDLVKWIIDTVNKFKK	PSMs_S.epidermidis	469_r1	949.861139	3	952.553836	2	y16	6.54	1	785	5
MAADIISTIGDLVKWIIDTVNKFKK	PSMs_S.epidermidis	470_r1	949.861139	3	952.553836	2	y16	6.49	617	784	5
MAADIISTIGDLVKWIIDTVNKFKK	PSMs_S.epidermidis	470_r2	949.861139	3	952.553836	2	y16	6.51	57	789	4
MAADIISTIGDLVKWIIDTVNKFKK	PSMs_S.epidermidis	470_r3	949.861139	3	952.553836	2	y16	6.56	53	782	3
MAADIISTIGDLVKWIIDTVNKFKK	PSMs_S.epidermidis	475_r1	949.861139	3	952.553836	2	y16	6.63	2	784	5
MAADIISTIGDLVKWIIDTVNKFKK	PSMs_S.epidermidis	475_r2	949.861139	3	952.553836	2	y16	6.46	249	779	3
MAADIISTIGDLVKWIIDTVNKFKK	PSMs_S.epidermidis	475_r3	949.861139	3	952.553836	2	y16	6.43	2	783	3
MAADIISTIGDLVKWIIDTVNKFKK	PSMs_S.epidermidis	480_r1	949.861139	3	952.553836	2	y16	6.51	2	781	5
MAADIISTIGDLVKWIIDTVNKFKK	PSMs_S.epidermidis	480_r2	949.861139	3	952.553836	2	y16	6.48	5	781	5
MAADIISTIGDLVKWIIDTVNKFKK	PSMs_S.epidermidis	480_r3	949.861139	3	952.553836	2	y16	6.46	909	782	4
MAADIISTIGDLVKWIIDTVNKFKK	PSMs_S.epidermidis	482_r1	949.861139	3	952.553836	2	y16	6.46	1	783	5
MAADIISTIGDLVKWIIDTVNKFKK	PSMs_S.epidermidis	482_r2	949.861139	3	952.553836	2	y16	6.63	0	781	5
MAADIISTIGDLVKWIIDTVNKFKK	PSMs_S.epidermidis	482_r3	949.861139	3	952.553836	2	y16	6.48	3854	780	5
MAADIISTIGDLVKWIIDTVNKFKK	PSMs_S.epidermidis	487_r1	949.861139	3	952.553836	2	y16	6.36	1	780	5
MAADIISTIGDLVKWIIDTVNKFKK	PSMs_S.epidermidis	487_r2	949.861139	3	952.553836	2	y16	6.54	3	780	5
MAADIISTIGDLVKWIIDTVNKFKK	PSMs_S.epidermidis	487_r3	949.861139	3	952.553836	2	y16	6.46	763	774	5
MAADIISTIGDLVKWIIDTVNKFKK	PSMs_S.epidermidis	488_r1	949.861139	3	952.553836	2	y16	6.48	405440	1131	4
MAADIISTIGDLVKWIIDTVNKFKK	PSMs_S.epidermidis	488_r2	949.861139	3	952.553836	2	y16	6.48	380087	784	4
MAADIISTIGDLVKWIIDTVNKFKK	PSMs_S.epidermidis	488_r3	949.861139	3	952.553836	2	y16	6.48	398678	1286	4
MAADIISTIGDLVKWIIDTVNKFKK	PSMs_S.epidermidis	490_r1	949.861139	3	952.553836	2	y16	6.48	468058	785	4
MAADIISTIGDLVKWIIDTVNKFKK	PSMs_S.epidermidis	490_r2	949.861139	3	952.553836	2	y16	6.46	473818	782	4
MAADIISTIGDLVKWIIDTVNKFKK	PSMs_S.epidermidis	490_r3	949.861139	3	952.553836	2	y16	6.48	462206	785	4
MGIIAGIIKVIKSLIEQFTGK	PSMs_S.aureus	211217_QCpool_Saureus	763.120113	3	979.606068	2	y18	6.81	388579	1048	1
MGIIAGIIKVIKSLIEQFTGK	PSMs_S.aureus	439_r1	763.120113	3	979.606068	2	y18	6.63	905937	1059	1
MGIIAGIIKVIKSLIEQFTGK	PSMs_S.aureus	439_r2	763.120113	3	979.606068	2	y18	6.63	917187	5550	1
MGIIAGIIKVIKSLIEQFTGK	PSMs_S.aureus	439_r3	763.120113	3	979.606068	2	y18	6.63	841961	3560	1
MGIIAGIIKVIKSLIEQFTGK	PSMs_S.aureus	468_r1	763.120113	3	979.606068	2	y18	6.65	374517	3294	1
MGIIAGIIKVIKSLIEQFTGK	PSMs_S.aureus	468_r2	763.120113	3	979.606068	2	y18	6.65	371916	3648	1
MGIIAGIIKVIKSLIEQFTGK	PSMs_S.aureus	468_r3	763.120113	3	979.606068	2	y18	6.63	340182	5531	1
MGIIAGIIKVIKSLIEQFTGK	PSMs_S.aureus	469_r1	763.120113	3	979.606068	2	y18	6.68	8676	1043	1
MGIIAGIIKVIKSLIEQFTGK	PSMs_S.aureus	470_r1	763.120113	3	979.606068	2	y18	6.68	20069	1832	1
MGIIAGIIKVIKSLIEQFTGK	PSMs_S.aureus	470_r2	763.120113	3	979.606068	2	y18	6.68	4929	1585	1
MGIIAGIIKVIKSLIEQFTGK	PSMs_S.aureus	470_r3	763.120113	3	979.606068	2	y18	6.67	27634	6501	1
MGIIAGIIKVIKSLIEQFTGK	PSMs_S.aureus	475_r1	763.120113	3	979.606068	2	y18	6.62	1201134	8672	1
MGIIAGIIKVIKSLIEQFTGK	PSMs_S.aureus	475_r2	763.120113	3	979.606068	2	y18	6.62	1195149	1712	1
MGIIAGIIKVIKSLIEQFTGK	PSMs_S.aureus	475_r3	763.120113	3	979.606068	2	y18	6.62	1155782	7783	1
MGIIAGIIKVIKSLIEQFTGK	PSMs_S.aureus	480_r1	763.120113	3	979.606068	2	y18	6.63	768753	6617	1
MGIIAGIIKVIKSLIEQFTGK	PSMs_S.aureus	480_r2	763.120113	3	979.606068	2	y18	6.63	734288	6016	1
MGIIAGIIKVIKSLIEQFTGK	PSMs_S.aureus	480_r3	763.120113	3	979.606068	2	y18	6.63	765492	6651	1
MGIIAGIIKVIKSLIEQFTGK	PSMs_S.aureus	482_r1	763.120113	3	979.606068	2	y18	6.63	783734	5043	1
MGIIAGIIKVIKSLIEQFTGK	PSMs_S.aureus	482_r2	763.120113	3	979.606068	2	y18	6.65	662532	2535	1
MGIIAGIIKVIKSLIEQFTGK	PSMs_S.aureus	482_r3	763.120113	3	979.606068	2	y18	6.63	788255	4548	1
MGIIAGIIKVIKSLIEQFTGK	PSMs_S.aureus	487_r1	763.120113	3	979.606068	2	y18	6.6	1790393	8289	1
MGIIAGIIKVIKSLIEQFTGK	PSMs_S.aureus	487_r2	763.120113	3	979.606068	2	y18	6.6	1733591	6850	1
MGIIAGIIKVIKSLIEQFTGK	PSMs_S.aureus	487_r3	763.120113	3	979.606068	2	y18	6.6	1718209	1052	1
MGIIAGIIKVIKSLIEQFTGK	PSMs_S.aureus	488_r1	763.120113	3	979.606068	2	y18	6.67	23738	1053	1
MGIIAGIIKVIKSLIEQFTGK	PSMs_S.aureus	488_r2	763.120113	3	979.606068	2	y18	6.68	25865	5130	1
MGIIAGIIKVIKSLIEQFTGK	PSMs_S.aureus	488_r3	763.120113	3	979.606068	2	y18	6.68	59040	3560	1
MGIIAGIIKVIKSLIEQFTGK	PSMs_S.aureus	490_r1	763.120113	3	979.606068	2	y18	6.68	29141	4609	1
MGIIAGIIKVIKSLIEQFTGK	PSMs_S.aureus	490_r2	763.120113	3	979.606068	2	y18	6.67	9214	1052	1
MGIIAGIIKVIKSLIEQFTGK	PSMs_S.aureus	490_r3	763.120113	3	979.606068	2	y18	6.72	13109	1057	1
MGIIAGIIKVIKSLIEQFTGK	PSMs_S.aureus	211217_QCpool_Saureus	763.120113	3	923.064036	2	y17	6.81	275650	1050	2
MGIIAGIIKVIKSLIEQFTGK	PSMs_S.aureus	439_r1	763.120113	3	923.064036	2	y17	6.63	610960	3473	2
MGIIAGIIKVIKSLIEQFTGK	PSMs_S.aureus	439_r2	763.120113	3	923.064036	2	y17	6.63	640078	3633	2
MGIIAGIIKVIKSLIEQFTGK	PSMs_S.aureus	439_r3	763.120113	3	923.064036	2	y17	6.63	602331	1060	2
MGIIAGIIKVIKSLIEQFTGK	PSMs_S.aureus	468_r1	763.120113	3	923.064036	2	y17	6.65	246139	3306	2
MGIIAGIIKVIKSLIEQFTGK	PSMs_S.aureus	468_r2	763.120113	3	923.064036	2	y17	6.65	259647	5430	2
MGIIAGIIKVIKSLIEQFTGK	PSMs_S.aureus	468_r3	763.120113	3	923.064036	2	y17	6.63	264657	3613	2
MGIIAGIIKVIKSLIEQFTGK	PSMs_S.aureus	469_r1	763.120113	3	923.064036	2	y17	6.7	7428	1062	2
MGIIAGIIKVIKSLIEQFTGK	PSMs_S.aureus	470_r1	763.120113	3	923.064036	2	y17	6.67	15092	1060	2
MGIIAGIIKVIKSLIEQFTGK	PSMs_S.aureus	470_r2	763.120113	3	923.064036	2	y17	6.67	2415	1062	2
MGIIAGIIKVIKSLIEQFTGK	PSMs_S.aureus	470_r3	763.120113	3	923.064036	2	y17	6.67	19217	2365	2
MGIIAGIIKVIKSLIEQFTGK	PSMs_S.aureus	475_r1	763.120113	3	923.064036	2	y17	6.62	858178	1725	2
MGIIAGIIKVIKSLIEQFTGK	PSMs_S.aureus	475_r2	763.120113	3	923.064036	2	y17	6.62	816662	7876	2
MGIIAGIIKVIKSLIEQFTGK	PSMs_S.aureus	475_r3	763.120113	3	923.064036	2	y17	6.63	858843	1904	2
MGIIAGIIKVIKSLIEQFTGK	PSMs_S.aureus	480_r1	763.120113	3	923.064036	2	y17	6.63	550678	2472	2
MGIIAGIIKVIKSLIEQFTGK	PSMs_S.aureus	480_r2	763.120113	3	923.064036	2	y17	6.63	514271	3634	2
MGIIAGIIKVIKSLIEQFTGK	PSMs_S.aureus	480_r3	763.120113	3	923.064036	2	y17	6.63	515367	11120	2
MGIIAGIIKVIKSLIEQFTGK	PSMs_S.aureus	482_r1	763.120113	3	923.064036	2	y17	6.63	529518	4540	2
MGIIAGIIKVIKSLIEQFTGK	PSMs_S.aureus	482_r2	763.120113	3	923.064036	2	y17	6.65	482703	1055	2
MGIIAGIIKVIKSLIEQFTGK	PSMs_S.aureus	482_r3	763.120113	3	923.064036	2	y17	6.63	555655	1060	2
MGIIAGIIKVIKSLIEQFTGK	PSMs_S.aureus	487_r1	763.120113	3	923.064036	2	y17	6.6	1258272	5928	2
MGIIAGIIKVIKSLIEQFTGK	PSMs_S.aureus	487_r2	763.120113	3	923.064036	2	y17	6.6	1208365	6116	2
MGIIAGIIKVIKSLIEQFTGK	PSMs_S.aureus	487_r3	763.120113	3	923.064036	2	y17	6.62	1203744	3417	2
MGIIAGIIKVIKSLIEQFTGK	PSMs_S.aureus	488_r1	763.120113	3	923.064036	2	y17	6.68	18803	1053	2
MGIIAGIIKVIKSLIEQFTGK	PSMs_S.aureus	488_r2	763.120113	3	923.064036	2	y17	6.68	21539	1059	2
MGIIAGIIKVIKSLIEQFTGK	PSMs_S.aureus	488_r3	763.120113	3	923.064036	2	y17	6.68	40332	1527	2
MGIIAGIIKVIKSLIEQFTGK	PSMs_S.aureus	490_r1	763.120113	3	923.064036	2	y17	6.68	20965	1579	2
MGIIAGIIKVIKSLIEQFTGK	PSMs_S.aureus	490_r2	763.120113	3	923.064036	2	y17	6.68	6162	1052	2
MGIIAGIIKVIKSLIEQFTGK	PSMs_S.aureus	490_r3	763.120113	3	923.064036	2	y17	6.73	9395	2804	2
MGIIAGIIKVIKSLIEQFTGK	PSMs_S.aureus	211217_QCpool_Saureus	763.120113	3	887.545479	2	y16	6.81	189950	1187	3
MGIIAGIIKVIKSLIEQFTGK	PSMs_S.aureus	211217_QCpool_Sepidermidis	763.120113	3	887.545479	2	y16	6.84	6076	1070	1
MGIIAGIIKVIKSLIEQFTGK	PSMs_S.aureus	439_r1	763.120113	3	887.545479	2	y16	6.63	398150	3774	3
MGIIAGIIKVIKSLIEQFTGK	PSMs_S.aureus	439_r2	763.120113	3	887.545479	2	y16	6.63	418045	3716	3
MGIIAGIIKVIKSLIEQFTGK	PSMs_S.aureus	439_r3	763.120113	3	887.545479	2	y16	6.63	407243	6436	3
MGIIAGIIKVIKSLIEQFTGK	PSMs_S.aureus	468_r1	763.120113	3	887.545479	2	y16	6.65	181146	1058	3
MGIIAGIIKVIKSLIEQFTGK	PSMs_S.aureus	468_r2	763.120113	3	887.545479	2	y16	6.65	173311	4890	3
MGIIAGIIKVIKSLIEQFTGK	PSMs_S.aureus	468_r3	763.120113	3	887.545479	2	y16	6.63	164869	2041	3
MGIIAGIIKVIKSLIEQFTGK	PSMs_S.aureus	469_r1	763.120113	3	887.545479	2	y16	6.7	5115	1058	3
MGIIAGIIKVIKSLIEQFTGK	PSMs_S.aureus	470_r1	763.120113	3	887.545479	2	y16	6.68	10723	1065	3
MGIIAGIIKVIKSLIEQFTGK	PSMs_S.aureus	470_r2	763.120113	3	887.545479	2	y16	6.67	1690	1064	3
MGIIAGIIKVIKSLIEQFTGK	PSMs_S.aureus	470_r3	763.120113	3	887.545479	2	y16	6.67	15058	1057	3
MGIIAGIIKVIKSLIEQFTGK	PSMs_S.aureus	475_r1	763.120113	3	887.545479	2	y16	6.62	577849	4126	3
MGIIAGIIKVIKSLIEQFTGK	PSMs_S.aureus	475_r2	763.120113	3	887.545479	2	y16	6.62	561014	6785	3
MGIIAGIIKVIKSLIEQFTGK	PSMs_S.aureus	475_r3	763.120113	3	887.545479	2	y16	6.62	568758	9087	3
MGIIAGIIKVIKSLIEQFTGK	PSMs_S.aureus	480_r1	763.120113	3	887.545479	2	y16	6.62	367482	7163	3
MGIIAGIIKVIKSLIEQFTGK	PSMs_S.aureus	480_r2	763.120113	3	887.545479	2	y16	6.63	356167	3758	3
MGIIAGIIKVIKSLIEQFTGK	PSMs_S.aureus	480_r3	763.120113	3	887.545479	2	y16	6.63	367355	1056	3
MGIIAGIIKVIKSLIEQFTGK	PSMs_S.aureus	482_r1	763.120113	3	887.545479	2	y16	6.63	357903	6310	3
MGIIAGIIKVIKSLIEQFTGK	PSMs_S.aureus	482_r2	763.120113	3	887.545479	2	y16	6.65	315658	1048	3
MGIIAGIIKVIKSLIEQFTGK	PSMs_S.aureus	482_r3	763.120113	3	887.545479	2	y16	6.63	378451	5051	3
MGIIAGIIKVIKSLIEQFTGK	PSMs_S.aureus	487_r1	763.120113	3	887.545479	2	y16	6.6	860296	1666	3
MGIIAGIIKVIKSLIEQFTGK	PSMs_S.aureus	487_r2	763.120113	3	887.545479	2	y16	6.6	829907	1054	3
MGIIAGIIKVIKSLIEQFTGK	PSMs_S.aureus	487_r3	763.120113	3	887.545479	2	y16	6.6	825461	1060	3
MGIIAGIIKVIKSLIEQFTGK	PSMs_S.aureus	488_r1	763.120113	3	887.545479	2	y16	6.68	7716	5194	3
MGIIAGIIKVIKSLIEQFTGK	PSMs_S.aureus	488_r2	763.120113	3	887.545479	2	y16	6.68	14348	2456	3
MGIIAGIIKVIKSLIEQFTGK	PSMs_S.aureus	488_r3	763.120113	3	887.545479	2	y16	6.68	29413	2593	3
MGIIAGIIKVIKSLIEQFTGK	PSMs_S.aureus	490_r1	763.120113	3	887.545479	2	y16	6.68	10117	2401	3
MGIIAGIIKVIKSLIEQFTGK	PSMs_S.aureus	490_r2	763.120113	3	887.545479	2	y16	6.67	4993	1053	3
MGIIAGIIKVIKSLIEQFTGK	PSMs_S.aureus	490_r3	763.120113	3	887.545479	2	y16	6.68	6965	1066	3
MGIIAGIIKVIKSLIEQFTGK	PSMs_S.aureus	211217_QCpool_Saureus	763.120113	3	859.034748	2	y15	6.79	15141	1046	5
MGIIAGIIKVIKSLIEQFTGK	PSMs_S.aureus	439_r1	763.120113	3	859.034748	2	y15	6.63	29387	1057	5
MGIIAGIIKVIKSLIEQFTGK	PSMs_S.aureus	439_r2	763.120113	3	859.034748	2	y15	6.63	34973	1078	5
MGIIAGIIKVIKSLIEQFTGK	PSMs_S.aureus	439_r3	763.120113	3	859.034748	2	y15	6.63	34432	1066	5
MGIIAGIIKVIKSLIEQFTGK	PSMs_S.aureus	468_r1	763.120113	3	859.034748	2	y15	6.65	13277	1047	5
MGIIAGIIKVIKSLIEQFTGK	PSMs_S.aureus	468_r2	763.120113	3	859.034748	2	y15	6.65	12582	1054	5
MGIIAGIIKVIKSLIEQFTGK	PSMs_S.aureus	468_r3	763.120113	3	859.034748	2	y15	6.63	14195	1058	5
MGIIAGIIKVIKSLIEQFTGK	PSMs_S.aureus	469_r1	763.120113	3	859.034748	2	y15	6.7	145	1052	5
MGIIAGIIKVIKSLIEQFTGK	PSMs_S.aureus	470_r1	763.120113	3	859.034748	2	y15	6.72	1119	1061	4
MGIIAGIIKVIKSLIEQFTGK	PSMs_S.aureus	470_r2	763.120113	3	859.034748	2	y15	6.5	33	1061	4
MGIIAGIIKVIKSLIEQFTGK	PSMs_S.aureus	470_r3	763.120113	3	859.034748	2	y15	6.67	492	1052	5
MGIIAGIIKVIKSLIEQFTGK	PSMs_S.aureus	475_r1	763.120113	3	859.034748	2	y15	6.62	40417	1061	5
MGIIAGIIKVIKSLIEQFTGK	PSMs_S.aureus	475_r2	763.120113	3	859.034748	2	y15	6.62	42020	1057	5
MGIIAGIIKVIKSLIEQFTGK	PSMs_S.aureus	475_r3	763.120113	3	859.034748	2	y15	6.62	48972	1061	5
MGIIAGIIKVIKSLIEQFTGK	PSMs_S.aureus	480_r1	763.120113	3	859.034748	2	y15	6.63	31718	1055	5
MGIIAGIIKVIKSLIEQFTGK	PSMs_S.aureus	480_r2	763.120113	3	859.034748	2	y15	6.63	20473	1061	5
MGIIAGIIKVIKSLIEQFTGK	PSMs_S.aureus	480_r3	763.120113	3	859.034748	2	y15	6.63	25067	1055	5
MGIIAGIIKVIKSLIEQFTGK	PSMs_S.aureus	482_r1	763.120113	3	859.034748	2	y15	6.63	23178	1058	5
MGIIAGIIKVIKSLIEQFTGK	PSMs_S.aureus	482_r2	763.120113	3	859.034748	2	y15	6.65	26900	1053	5
MGIIAGIIKVIKSLIEQFTGK	PSMs_S.aureus	482_r3	763.120113	3	859.034748	2	y15	6.63	31424	1055	5
MGIIAGIIKVIKSLIEQFTGK	PSMs_S.aureus	487_r1	763.120113	3	859.034748	2	y15	6.6	69254	1054	5
MGIIAGIIKVIKSLIEQFTGK	PSMs_S.aureus	487_r2	763.120113	3	859.034748	2	y15	6.6	57511	1049	5
MGIIAGIIKVIKSLIEQFTGK	PSMs_S.aureus	487_r3	763.120113	3	859.034748	2	y15	6.6	62603	1058	5
MGIIAGIIKVIKSLIEQFTGK	PSMs_S.aureus	488_r1	763.120113	3	859.034748	2	y15	6.67	717	1053	5
MGIIAGIIKVIKSLIEQFTGK	PSMs_S.aureus	488_r2	763.120113	3	859.034748	2	y15	6.68	5	1053	5
MGIIAGIIKVIKSLIEQFTGK	PSMs_S.aureus	488_r3	763.120113	3	859.034748	2	y15	6.67	1505	1050	5
MGIIAGIIKVIKSLIEQFTGK	PSMs_S.aureus	490_r1	763.120113	3	859.034748	2	y15	6.72	537	1057	5
MGIIAGIIKVIKSLIEQFTGK	PSMs_S.aureus	490_r2	763.120113	3	859.034748	2	y15	6.68	603	1052	4
MGIIAGIIKVIKSLIEQFTGK	PSMs_S.aureus	490_r3	763.120113	3	859.034748	2	y15	6.67	365	1055	5
MGIIAGIIKVIKSLIEQFTGK	PSMs_S.aureus	211217_QCpool_Saureus	763.120113	3	802.492716	2	y14	6.81	20233	1052	4
MGIIAGIIKVIKSLIEQFTGK	PSMs_S.aureus	439_r1	763.120113	3	802.492716	2	y14	6.63	59230	1062	4
MGIIAGIIKVIKSLIEQFTGK	PSMs_S.aureus	439_r2	763.120113	3	802.492716	2	y14	6.63	55612	1068	4
MGIIAGIIKVIKSLIEQFTGK	PSMs_S.aureus	439_r3	763.120113	3	802.492716	2	y14	6.63	61999	1061	4
MGIIAGIIKVIKSLIEQFTGK	PSMs_S.aureus	468_r1	763.120113	3	802.492716	2	y14	6.65	19478	1056	4
MGIIAGIIKVIKSLIEQFTGK	PSMs_S.aureus	468_r2	763.120113	3	802.492716	2	y14	6.65	23214	1057	4
MGIIAGIIKVIKSLIEQFTGK	PSMs_S.aureus	468_r3	763.120113	3	802.492716	2	y14	6.65	20826	1049	4
MGIIAGIIKVIKSLIEQFTGK	PSMs_S.aureus	469_r1	763.120113	3	802.492716	2	y14	6.68	243	1061	4
MGIIAGIIKVIKSLIEQFTGK	PSMs_S.aureus	470_r1	763.120113	3	802.492716	2	y14	6.82	606	1066	5
MGIIAGIIKVIKSLIEQFTGK	PSMs_S.aureus	470_r2	763.120113	3	802.492716	2	y14	6.47	0	1065	0
MGIIAGIIKVIKSLIEQFTGK	PSMs_S.aureus	470_r3	763.120113	3	802.492716	2	y14	6.67	1804	1055	4
MGIIAGIIKVIKSLIEQFTGK	PSMs_S.aureus	475_r1	763.120113	3	802.492716	2	y14	6.62	78377	1069	4
MGIIAGIIKVIKSLIEQFTGK	PSMs_S.aureus	475_r2	763.120113	3	802.492716	2	y14	6.62	83451	1064	4
MGIIAGIIKVIKSLIEQFTGK	PSMs_S.aureus	475_r3	763.120113	3	802.492716	2	y14	6.63	83385	1057	4
MGIIAGIIKVIKSLIEQFTGK	PSMs_S.aureus	480_r1	763.120113	3	802.492716	2	y14	6.63	53402	1857	4
MGIIAGIIKVIKSLIEQFTGK	PSMs_S.aureus	480_r2	763.120113	3	802.492716	2	y14	6.63	53114	1065	4
MGIIAGIIKVIKSLIEQFTGK	PSMs_S.aureus	480_r3	763.120113	3	802.492716	2	y14	6.65	50356	1606	4
MGIIAGIIKVIKSLIEQFTGK	PSMs_S.aureus	482_r1	763.120113	3	802.492716	2	y14	6.63	52254	1066	4
MGIIAGIIKVIKSLIEQFTGK	PSMs_S.aureus	482_r2	763.120113	3	802.492716	2	y14	6.65	45679	1056	4
MGIIAGIIKVIKSLIEQFTGK	PSMs_S.aureus	482_r3	763.120113	3	802.492716	2	y14	6.63	56630	1057	4
MGIIAGIIKVIKSLIEQFTGK	PSMs_S.aureus	487_r1	763.120113	3	802.492716	2	y14	6.6	104185	2485	4
MGIIAGIIKVIKSLIEQFTGK	PSMs_S.aureus	487_r2	763.120113	3	802.492716	2	y14	6.62	119380	1435	4
MGIIAGIIKVIKSLIEQFTGK	PSMs_S.aureus	487_r3	763.120113	3	802.492716	2	y14	6.6	114136	1060	4
MGIIAGIIKVIKSLIEQFTGK	PSMs_S.aureus	488_r1	763.120113	3	802.492716	2	y14	6.68	968	1060	4
MGIIAGIIKVIKSLIEQFTGK	PSMs_S.aureus	488_r2	763.120113	3	802.492716	2	y14	6.67	1243	1058	4
MGIIAGIIKVIKSLIEQFTGK	PSMs_S.aureus	488_r3	763.120113	3	802.492716	2	y14	6.65	6188	1055	4
MGIIAGIIKVIKSLIEQFTGK	PSMs_S.aureus	490_r1	763.120113	3	802.492716	2	y14	6.67	1843	1063	4
MGIIAGIIKVIKSLIEQFTGK	PSMs_S.aureus	490_r2	763.120113	3	802.492716	2	y14	6.83	2	1054	5
MGIIAGIIKVIKSLIEQFTGK	PSMs_S.aureus	490_r3	763.120113	3	802.492716	2	y14	6.7	1082	1059	4
MAQDIISTIGDLVKWIIDTVNKFTKK	PSMs_S.aureus	211217_QCpool_Saureus	752.164959	4	925.860015	3	y24	6.72	2706	802	5
MAQDIISTIGDLVKWIIDTVNKFTKK	PSMs_S.aureus	439_r1	752.164959	4	925.860015	3	y24	6.57	193878	2022	5
MAQDIISTIGDLVKWIIDTVNKFTKK	PSMs_S.aureus	439_r2	752.164959	4	925.860015	3	y24	6.57	178952	876	5
MAQDIISTIGDLVKWIIDTVNKFTKK	PSMs_S.aureus	439_r3	752.164959	4	925.860015	3	y24	6.57	179018	779	5
MAQDIISTIGDLVKWIIDTVNKFTKK	PSMs_S.aureus	468_r1	752.164959	4	925.860015	3	y24	6.58	598	551	4
MAQDIISTIGDLVKWIIDTVNKFTKK	PSMs_S.aureus	468_r2	752.164959	4	925.860015	3	y24	6.6	404	772	5
MAQDIISTIGDLVKWIIDTVNKFTKK	PSMs_S.aureus	468_r3	752.164959	4	925.860015	3	y24	6.6	1498	778	5
MAQDIISTIGDLVKWIIDTVNKFTKK	PSMs_S.aureus	469_r1	752.164959	4	925.860015	3	y24	6.45	2	780	5
MAQDIISTIGDLVKWIIDTVNKFTKK	PSMs_S.aureus	470_r1	752.164959	4	925.860015	3	y24	6.62	3412	782	5
MAQDIISTIGDLVKWIIDTVNKFTKK	PSMs_S.aureus	470_r2	752.164959	4	925.860015	3	y24	6.45	0	784	4
MAQDIISTIGDLVKWIIDTVNKFTKK	PSMs_S.aureus	470_r3	752.164959	4	925.860015	3	y24	6.62	6990	776	4
MAQDIISTIGDLVKWIIDTVNKFTKK	PSMs_S.aureus	475_r1	752.164959	4	925.860015	3	y24	6.57	128078	780	5
MAQDIISTIGDLVKWIIDTVNKFTKK	PSMs_S.aureus	475_r2	752.164959	4	925.860015	3	y24	6.57	129538	782	5
MAQDIISTIGDLVKWIIDTVNKFTKK	PSMs_S.aureus	475_r3	752.164959	4	925.860015	3	y24	6.57	135480	784	5
MAQDIISTIGDLVKWIIDTVNKFTKK	PSMs_S.aureus	480_r1	752.164959	4	925.860015	3	y24	6.57	200196	933	5
MAQDIISTIGDLVKWIIDTVNKFTKK	PSMs_S.aureus	480_r2	752.164959	4	925.860015	3	y24	6.58	200361	1209	5
MAQDIISTIGDLVKWIIDTVNKFTKK	PSMs_S.aureus	480_r3	752.164959	4	925.860015	3	y24	6.57	192107	775	5
MAQDIISTIGDLVKWIIDTVNKFTKK	PSMs_S.aureus	482_r1	752.164959	4	925.860015	3	y24	6.57	173035	3241	5
MAQDIISTIGDLVKWIIDTVNKFTKK	PSMs_S.aureus	482_r2	752.164959	4	925.860015	3	y24	6.58	173028	777	5
MAQDIISTIGDLVKWIIDTVNKFTKK	PSMs_S.aureus	482_r3	752.164959	4	925.860015	3	y24	6.58	195812	776	5
MAQDIISTIGDLVKWIIDTVNKFTKK	PSMs_S.aureus	487_r1	752.164959	4	925.860015	3	y24	6.53	183777	2567	5
MAQDIISTIGDLVKWIIDTVNKFTKK	PSMs_S.aureus	487_r2	752.164959	4	925.860015	3	y24	6.53	180040	1842	5
MAQDIISTIGDLVKWIIDTVNKFTKK	PSMs_S.aureus	487_r3	752.164959	4	925.860015	3	y24	6.53	172762	2476	5
MAQDIISTIGDLVKWIIDTVNKFTKK	PSMs_S.aureus	488_r1	752.164959	4	925.860015	3	y24	6.63	4107	781	5
MAQDIISTIGDLVKWIIDTVNKFTKK	PSMs_S.aureus	488_r2	752.164959	4	925.860015	3	y24	6.68	4770	776	5
MAQDIISTIGDLVKWIIDTVNKFTKK	PSMs_S.aureus	488_r3	752.164959	4	925.860015	3	y24	6.63	5125	779	5
MAQDIISTIGDLVKWIIDTVNKFTKK	PSMs_S.aureus	490_r1	752.164959	4	925.860015	3	y24	6.6	1835	770	5
MAQDIISTIGDLVKWIIDTVNKFTKK	PSMs_S.aureus	490_r2	752.164959	4	925.860015	3	y24	6.62	1580	775	4
MAQDIISTIGDLVKWIIDTVNKFTKK	PSMs_S.aureus	490_r3	752.164959	4	925.860015	3	y24	6.63	2591	778	4
MAQDIISTIGDLVKWIIDTVNKFTKK	PSMs_S.aureus	211217_QCpool_Saureus	752.164959	4	883.173823	3	y23	6.72	15043	805	3
MAQDIISTIGDLVKWIIDTVNKFTKK	PSMs_S.aureus	439_r1	752.164959	4	883.173823	3	y23	6.57	653405	780	3
MAQDIISTIGDLVKWIIDTVNKFTKK	PSMs_S.aureus	439_r2	752.164959	4	883.173823	3	y23	6.57	620550	8557	3
MAQDIISTIGDLVKWIIDTVNKFTKK	PSMs_S.aureus	439_r3	752.164959	4	883.173823	3	y23	6.57	656860	790	3
MAQDIISTIGDLVKWIIDTVNKFTKK	PSMs_S.aureus	468_r1	752.164959	4	883.173823	3	y23	6.58	1782	552	1
MAQDIISTIGDLVKWIIDTVNKFTKK	PSMs_S.aureus	468_r2	752.164959	4	883.173823	3	y23	6.58	2302	776	3
MAQDIISTIGDLVKWIIDTVNKFTKK	PSMs_S.aureus	468_r3	752.164959	4	883.173823	3	y23	6.57	9791	781	2
MAQDIISTIGDLVKWIIDTVNKFTKK	PSMs_S.aureus	469_r1	752.164959	4	883.173823	3	y23	6.67	62	781	4
MAQDIISTIGDLVKWIIDTVNKFTKK	PSMs_S.aureus	470_r1	752.164959	4	883.173823	3	y23	6.63	14420	785	3
MAQDIISTIGDLVKWIIDTVNKFTKK	PSMs_S.aureus	470_r2	752.164959	4	883.173823	3	y23	6.63	1085	786	2
MAQDIISTIGDLVKWIIDTVNKFTKK	PSMs_S.aureus	470_r3	752.164959	4	883.173823	3	y23	6.62	19379	781	2
MAQDIISTIGDLVKWIIDTVNKFTKK	PSMs_S.aureus	475_r1	752.164959	4	883.173823	3	y23	6.57	461276	1569	3
MAQDIISTIGDLVKWIIDTVNKFTKK	PSMs_S.aureus	475_r2	752.164959	4	883.173823	3	y23	6.57	474223	4461	3
MAQDIISTIGDLVKWIIDTVNKFTKK	PSMs_S.aureus	475_r3	752.164959	4	883.173823	3	y23	6.57	510558	2087	3
MAQDIISTIGDLVKWIIDTVNKFTKK	PSMs_S.aureus	480_r1	752.164959	4	883.173823	3	y23	6.57	677646	782	3
MAQDIISTIGDLVKWIIDTVNKFTKK	PSMs_S.aureus	480_r2	752.164959	4	883.173823	3	y23	6.57	716185	5715	3
MAQDIISTIGDLVKWIIDTVNKFTKK	PSMs_S.aureus	480_r3	752.164959	4	883.173823	3	y23	6.57	703284	779	3
MAQDIISTIGDLVKWIIDTVNKFTKK	PSMs_S.aureus	482_r1	752.164959	4	883.173823	3	y23	6.57	634585	3606	3
MAQDIISTIGDLVKWIIDTVNKFTKK	PSMs_S.aureus	482_r2	752.164959	4	883.173823	3	y23	6.58	582623	785	3
MAQDIISTIGDLVKWIIDTVNKFTKK	PSMs_S.aureus	482_r3	752.164959	4	883.173823	3	y23	6.57	620880	2108	3
MAQDIISTIGDLVKWIIDTVNKFTKK	PSMs_S.aureus	487_r1	752.164959	4	883.173823	3	y23	6.53	649843	10252	3
MAQDIISTIGDLVKWIIDTVNKFTKK	PSMs_S.aureus	487_r2	752.164959	4	883.173823	3	y23	6.53	612079	6268	3
MAQDIISTIGDLVKWIIDTVNKFTKK	PSMs_S.aureus	487_r3	752.164959	4	883.173823	3	y23	6.53	655080	3228	3
MAQDIISTIGDLVKWIIDTVNKFTKK	PSMs_S.aureus	488_r1	752.164959	4	883.173823	3	y23	6.63	14433	780	3
MAQDIISTIGDLVKWIIDTVNKFTKK	PSMs_S.aureus	488_r2	752.164959	4	883.173823	3	y23	6.63	10097	1444	2
MAQDIISTIGDLVKWIIDTVNKFTKK	PSMs_S.aureus	488_r3	752.164959	4	883.173823	3	y23	6.63	14021	8757	3
MAQDIISTIGDLVKWIIDTVNKFTKK	PSMs_S.aureus	490_r1	752.164959	4	883.173823	3	y23	6.6	7203	1897	3
MAQDIISTIGDLVKWIIDTVNKFTKK	PSMs_S.aureus	490_r2	752.164959	4	883.173823	3	y23	6.63	4052	778	2
MAQDIISTIGDLVKWIIDTVNKFTKK	PSMs_S.aureus	490_r3	752.164959	4	883.173823	3	y23	6.6	6528	4827	3
MAQDIISTIGDLVKWIIDTVNKFTKK	PSMs_S.aureus	211217_QCpool_Saureus	752.164959	4	844.831508	3	y22	6.72	7546	804	4
MAQDIISTIGDLVKWIIDTVNKFTKK	PSMs_S.aureus	439_r1	752.164959	4	844.831508	3	y22	6.57	267142	2616	4
MAQDIISTIGDLVKWIIDTVNKFTKK	PSMs_S.aureus	439_r2	752.164959	4	844.831508	3	y22	6.57	283014	791	4
MAQDIISTIGDLVKWIIDTVNKFTKK	PSMs_S.aureus	439_r3	752.164959	4	844.831508	3	y22	6.57	240739	780	4
MAQDIISTIGDLVKWIIDTVNKFTKK	PSMs_S.aureus	468_r1	752.164959	4	844.831508	3	y22	6.6	559	550	5
MAQDIISTIGDLVKWIIDTVNKFTKK	PSMs_S.aureus	468_r2	752.164959	4	844.831508	3	y22	6.58	1175	779	4
MAQDIISTIGDLVKWIIDTVNKFTKK	PSMs_S.aureus	468_r3	752.164959	4	844.831508	3	y22	6.58	1685	782	4
MAQDIISTIGDLVKWIIDTVNKFTKK	PSMs_S.aureus	469_r1	752.164959	4	844.831508	3	y22	6.65	861	781	3
MAQDIISTIGDLVKWIIDTVNKFTKK	PSMs_S.aureus	470_r1	752.164959	4	844.831508	3	y22	6.63	4659	784	4
MAQDIISTIGDLVKWIIDTVNKFTKK	PSMs_S.aureus	470_r2	752.164959	4	844.831508	3	y22	6.58	0	785	5
MAQDIISTIGDLVKWIIDTVNKFTKK	PSMs_S.aureus	470_r3	752.164959	4	844.831508	3	y22	6.62	6070	781	5
MAQDIISTIGDLVKWIIDTVNKFTKK	PSMs_S.aureus	475_r1	752.164959	4	844.831508	3	y22	6.57	199721	786	4
MAQDIISTIGDLVKWIIDTVNKFTKK	PSMs_S.aureus	475_r2	752.164959	4	844.831508	3	y22	6.57	200582	786	4
MAQDIISTIGDLVKWIIDTVNKFTKK	PSMs_S.aureus	475_r3	752.164959	4	844.831508	3	y22	6.57	198445	781	4
MAQDIISTIGDLVKWIIDTVNKFTKK	PSMs_S.aureus	480_r1	752.164959	4	844.831508	3	y22	6.57	255106	781	4
MAQDIISTIGDLVKWIIDTVNKFTKK	PSMs_S.aureus	480_r2	752.164959	4	844.831508	3	y22	6.57	269732	785	4
MAQDIISTIGDLVKWIIDTVNKFTKK	PSMs_S.aureus	480_r3	752.164959	4	844.831508	3	y22	6.57	260329	1621	4
MAQDIISTIGDLVKWIIDTVNKFTKK	PSMs_S.aureus	482_r1	752.164959	4	844.831508	3	y22	6.57	261719	782	4
MAQDIISTIGDLVKWIIDTVNKFTKK	PSMs_S.aureus	482_r2	752.164959	4	844.831508	3	y22	6.58	220958	780	4
MAQDIISTIGDLVKWIIDTVNKFTKK	PSMs_S.aureus	482_r3	752.164959	4	844.831508	3	y22	6.57	246864	1009	4
MAQDIISTIGDLVKWIIDTVNKFTKK	PSMs_S.aureus	487_r1	752.164959	4	844.831508	3	y22	6.53	261473	781	4
MAQDIISTIGDLVKWIIDTVNKFTKK	PSMs_S.aureus	487_r2	752.164959	4	844.831508	3	y22	6.53	276737	783	4
MAQDIISTIGDLVKWIIDTVNKFTKK	PSMs_S.aureus	487_r3	752.164959	4	844.831508	3	y22	6.53	252958	779	4
MAQDIISTIGDLVKWIIDTVNKFTKK	PSMs_S.aureus	488_r1	752.164959	4	844.831508	3	y22	6.63	4263	781	4
MAQDIISTIGDLVKWIIDTVNKFTKK	PSMs_S.aureus	488_r2	752.164959	4	844.831508	3	y22	6.65	5433	777	4
MAQDIISTIGDLVKWIIDTVNKFTKK	PSMs_S.aureus	488_r3	752.164959	4	844.831508	3	y22	6.63	9444	778	4
MAQDIISTIGDLVKWIIDTVNKFTKK	PSMs_S.aureus	490_r1	752.164959	4	844.831508	3	y22	6.65	4461	780	4
MAQDIISTIGDLVKWIIDTVNKFTKK	PSMs_S.aureus	490_r2	752.164959	4	844.831508	3	y22	6.63	208	776	5
MAQDIISTIGDLVKWIIDTVNKFTKK	PSMs_S.aureus	490_r3	752.164959	4	844.831508	3	y22	6.62	2063	782	5
MAQDIISTIGDLVKWIIDTVNKFTKK	PSMs_S.aureus	211217_QCpool_Saureus	752.164959	4	807.13682	3	y21	6.72	21807	802	2
MAQDIISTIGDLVKWIIDTVNKFTKK	PSMs_S.aureus	439_r1	752.164959	4	807.13682	3	y21	6.57	943228	8207	1
MAQDIISTIGDLVKWIIDTVNKFTKK	PSMs_S.aureus	439_r2	752.164959	4	807.13682	3	y21	6.57	946817	9121	1
MAQDIISTIGDLVKWIIDTVNKFTKK	PSMs_S.aureus	439_r3	752.164959	4	807.13682	3	y21	6.57	932974	781	1
MAQDIISTIGDLVKWIIDTVNKFTKK	PSMs_S.aureus	468_r1	752.164959	4	807.13682	3	y21	6.58	1725	550	2
MAQDIISTIGDLVKWIIDTVNKFTKK	PSMs_S.aureus	468_r2	752.164959	4	807.13682	3	y21	6.6	4079	775	1
MAQDIISTIGDLVKWIIDTVNKFTKK	PSMs_S.aureus	468_r3	752.164959	4	807.13682	3	y21	6.58	8113	782	3
MAQDIISTIGDLVKWIIDTVNKFTKK	PSMs_S.aureus	469_r1	752.164959	4	807.13682	3	y21	6.58	1545	782	1
MAQDIISTIGDLVKWIIDTVNKFTKK	PSMs_S.aureus	470_r1	752.164959	4	807.13682	3	y21	6.63	19851	784	1
MAQDIISTIGDLVKWIIDTVNKFTKK	PSMs_S.aureus	470_r2	752.164959	4	807.13682	3	y21	6.65	560	782	3
MAQDIISTIGDLVKWIIDTVNKFTKK	PSMs_S.aureus	470_r3	752.164959	4	807.13682	3	y21	6.62	22627	781	1
MAQDIISTIGDLVKWIIDTVNKFTKK	PSMs_S.aureus	475_r1	752.164959	4	807.13682	3	y21	6.57	682742	784	1
MAQDIISTIGDLVKWIIDTVNKFTKK	PSMs_S.aureus	475_r2	752.164959	4	807.13682	3	y21	6.57	700184	3361	1
MAQDIISTIGDLVKWIIDTVNKFTKK	PSMs_S.aureus	475_r3	752.164959	4	807.13682	3	y21	6.57	712644	4020	1
MAQDIISTIGDLVKWIIDTVNKFTKK	PSMs_S.aureus	480_r1	752.164959	4	807.13682	3	y21	6.57	1002567	11535	1
MAQDIISTIGDLVKWIIDTVNKFTKK	PSMs_S.aureus	480_r2	752.164959	4	807.13682	3	y21	6.57	1043271	4319	1
MAQDIISTIGDLVKWIIDTVNKFTKK	PSMs_S.aureus	480_r3	752.164959	4	807.13682	3	y21	6.57	995572	12602	1
MAQDIISTIGDLVKWIIDTVNKFTKK	PSMs_S.aureus	482_r1	752.164959	4	807.13682	3	y21	6.57	918391	10244	1
MAQDIISTIGDLVKWIIDTVNKFTKK	PSMs_S.aureus	482_r2	752.164959	4	807.13682	3	y21	6.58	860910	777	1
MAQDIISTIGDLVKWIIDTVNKFTKK	PSMs_S.aureus	482_r3	752.164959	4	807.13682	3	y21	6.58	907493	2286	1
MAQDIISTIGDLVKWIIDTVNKFTKK	PSMs_S.aureus	487_r1	752.164959	4	807.13682	3	y21	6.53	979588	9273	1
MAQDIISTIGDLVKWIIDTVNKFTKK	PSMs_S.aureus	487_r2	752.164959	4	807.13682	3	y21	6.53	943615	13178	1
MAQDIISTIGDLVKWIIDTVNKFTKK	PSMs_S.aureus	487_r3	752.164959	4	807.13682	3	y21	6.53	877654	4706	1
MAQDIISTIGDLVKWIIDTVNKFTKK	PSMs_S.aureus	488_r1	752.164959	4	807.13682	3	y21	6.62	19613	784	1
MAQDIISTIGDLVKWIIDTVNKFTKK	PSMs_S.aureus	488_r2	752.164959	4	807.13682	3	y21	6.63	16134	776	1
MAQDIISTIGDLVKWIIDTVNKFTKK	PSMs_S.aureus	488_r3	752.164959	4	807.13682	3	y21	6.63	19950	3970	2
MAQDIISTIGDLVKWIIDTVNKFTKK	PSMs_S.aureus	490_r1	752.164959	4	807.13682	3	y21	6.62	18422	784	1
MAQDIISTIGDLVKWIIDTVNKFTKK	PSMs_S.aureus	490_r2	752.164959	4	807.13682	3	y21	6.62	6379	777	1
MAQDIISTIGDLVKWIIDTVNKFTKK	PSMs_S.aureus	490_r3	752.164959	4	807.13682	3	y21	6.62	14370	775	1
MAQDIISTIGDLVKWIIDTVNKFTKK	PSMs_S.aureus	211217_QCpool_Saureus	752.164959	4	769.442132	3	y20	6.72	26256	803	1
MAQDIISTIGDLVKWIIDTVNKFTKK	PSMs_S.aureus	439_r1	752.164959	4	769.442132	3	y20	6.57	729815	6471	2
MAQDIISTIGDLVKWIIDTVNKFTKK	PSMs_S.aureus	439_r2	752.164959	4	769.442132	3	y20	6.57	714623	796	2
MAQDIISTIGDLVKWIIDTVNKFTKK	PSMs_S.aureus	439_r3	752.164959	4	769.442132	3	y20	6.57	695209	4503	2
MAQDIISTIGDLVKWIIDTVNKFTKK	PSMs_S.aureus	468_r1	752.164959	4	769.442132	3	y20	6.58	994	555	3
MAQDIISTIGDLVKWIIDTVNKFTKK	PSMs_S.aureus	468_r2	752.164959	4	769.442132	3	y20	6.58	3900	782	2
MAQDIISTIGDLVKWIIDTVNKFTKK	PSMs_S.aureus	468_r3	752.164959	4	769.442132	3	y20	6.57	12287	782	1
MAQDIISTIGDLVKWIIDTVNKFTKK	PSMs_S.aureus	469_r1	752.164959	4	769.442132	3	y20	6.63	1279	786	2
MAQDIISTIGDLVKWIIDTVNKFTKK	PSMs_S.aureus	470_r1	752.164959	4	769.442132	3	y20	6.63	14423	789	2
MAQDIISTIGDLVKWIIDTVNKFTKK	PSMs_S.aureus	470_r2	752.164959	4	769.442132	3	y20	6.65	2636	788	1
MAQDIISTIGDLVKWIIDTVNKFTKK	PSMs_S.aureus	470_r3	752.164959	4	769.442132	3	y20	6.62	17919	782	3
MAQDIISTIGDLVKWIIDTVNKFTKK	PSMs_S.aureus	475_r1	752.164959	4	769.442132	3	y20	6.57	554254	789	2
MAQDIISTIGDLVKWIIDTVNKFTKK	PSMs_S.aureus	475_r2	752.164959	4	769.442132	3	y20	6.57	560591	5571	2
MAQDIISTIGDLVKWIIDTVNKFTKK	PSMs_S.aureus	475_r3	752.164959	4	769.442132	3	y20	6.57	568930	788	2
MAQDIISTIGDLVKWIIDTVNKFTKK	PSMs_S.aureus	480_r1	752.164959	4	769.442132	3	y20	6.57	757681	5138	2
MAQDIISTIGDLVKWIIDTVNKFTKK	PSMs_S.aureus	480_r2	752.164959	4	769.442132	3	y20	6.57	793310	6063	2
MAQDIISTIGDLVKWIIDTVNKFTKK	PSMs_S.aureus	480_r3	752.164959	4	769.442132	3	y20	6.57	762885	2477	2
MAQDIISTIGDLVKWIIDTVNKFTKK	PSMs_S.aureus	482_r1	752.164959	4	769.442132	3	y20	6.57	703864	784	2
MAQDIISTIGDLVKWIIDTVNKFTKK	PSMs_S.aureus	482_r2	752.164959	4	769.442132	3	y20	6.58	646702	831	2
MAQDIISTIGDLVKWIIDTVNKFTKK	PSMs_S.aureus	482_r3	752.164959	4	769.442132	3	y20	6.57	678675	3936	2
MAQDIISTIGDLVKWIIDTVNKFTKK	PSMs_S.aureus	487_r1	752.164959	4	769.442132	3	y20	6.53	786839	9818	2
MAQDIISTIGDLVKWIIDTVNKFTKK	PSMs_S.aureus	487_r2	752.164959	4	769.442132	3	y20	6.53	704806	6762	2
MAQDIISTIGDLVKWIIDTVNKFTKK	PSMs_S.aureus	487_r3	752.164959	4	769.442132	3	y20	6.53	718440	12718	2
MAQDIISTIGDLVKWIIDTVNKFTKK	PSMs_S.aureus	488_r1	752.164959	4	769.442132	3	y20	6.63	17646	781	2
MAQDIISTIGDLVKWIIDTVNKFTKK	PSMs_S.aureus	488_r2	752.164959	4	769.442132	3	y20	6.63	9519	785	3
MAQDIISTIGDLVKWIIDTVNKFTKK	PSMs_S.aureus	488_r3	752.164959	4	769.442132	3	y20	6.63	24127	783	1
MAQDIISTIGDLVKWIIDTVNKFTKK	PSMs_S.aureus	490_r1	752.164959	4	769.442132	3	y20	6.63	10340	787	2
MAQDIISTIGDLVKWIIDTVNKFTKK	PSMs_S.aureus	490_r2	752.164959	4	769.442132	3	y20	6.63	3164	775	3
MAQDIISTIGDLVKWIIDTVNKFTKK	PSMs_S.aureus	490_r3	752.164959	4	769.442132	3	y20	6.62	11618	1011	2
MEFVAKLFKFFKDLLGKFLGNN	PSMs_S.aureus	211217_QCpool_Saureus	878.809939	3	1100.138067	2	y19	6.43	7000	677	3
MEFVAKLFKFFKDLLGKFLGNN	PSMs_S.aureus	439_r1	878.809939	3	1100.138067	2	y19	6.35	49093	686	2
MEFVAKLFKFFKDLLGKFLGNN	PSMs_S.aureus	439_r2	878.809939	3	1100.138067	2	y19	6.33	45117	696	3
MEFVAKLFKFFKDLLGKFLGNN	PSMs_S.aureus	439_r3	878.809939	3	1100.138067	2	y19	6.33	45144	687	3
MEFVAKLFKFFKDLLGKFLGNN	PSMs_S.aureus	468_r1	878.809939	3	1100.138067	2	y19	6.36	18426	690	2
MEFVAKLFKFFKDLLGKFLGNN	PSMs_S.aureus	468_r2	878.809939	3	1100.138067	2	y19	6.36	17713	687	2
MEFVAKLFKFFKDLLGKFLGNN	PSMs_S.aureus	468_r3	878.809939	3	1100.138067	2	y19	6.35	18077	690	3
MEFVAKLFKFFKDLLGKFLGNN	PSMs_S.aureus	469_r1	878.809939	3	1100.138067	2	y19	6.3	1	689	4
MEFVAKLFKFFKDLLGKFLGNN	PSMs_S.aureus	470_r1	878.809939	3	1100.138067	2	y19	6.41	1049	505	4
MEFVAKLFKFFKDLLGKFLGNN	PSMs_S.aureus	470_r2	878.809939	3	1100.138067	2	y19	6.2	0	690	5
MEFVAKLFKFFKDLLGKFLGNN	PSMs_S.aureus	470_r3	878.809939	3	1100.138067	2	y19	6.41	1196	410	4
MEFVAKLFKFFKDLLGKFLGNN	PSMs_S.aureus	475_r1	878.809939	3	1100.138067	2	y19	6.33	52191	1068	2
MEFVAKLFKFFKDLLGKFLGNN	PSMs_S.aureus	475_r2	878.809939	3	1100.138067	2	y19	6.33	45304	688	3
MEFVAKLFKFFKDLLGKFLGNN	PSMs_S.aureus	475_r3	878.809939	3	1100.138067	2	y19	6.33	49972	690	2
MEFVAKLFKFFKDLLGKFLGNN	PSMs_S.aureus	480_r1	878.809939	3	1100.138067	2	y19	6.33	50570	684	2
MEFVAKLFKFFKDLLGKFLGNN	PSMs_S.aureus	480_r2	878.809939	3	1100.138067	2	y19	6.35	39368	690	2
MEFVAKLFKFFKDLLGKFLGNN	PSMs_S.aureus	480_r3	878.809939	3	1100.138067	2	y19	6.33	38587	684	3
MEFVAKLFKFFKDLLGKFLGNN	PSMs_S.aureus	482_r1	878.809939	3	1100.138067	2	y19	6.33	39752	687	2
MEFVAKLFKFFKDLLGKFLGNN	PSMs_S.aureus	482_r2	878.809939	3	1100.138067	2	y19	6.35	34789	679	3
MEFVAKLFKFFKDLLGKFLGNN	PSMs_S.aureus	482_r3	878.809939	3	1100.138067	2	y19	6.33	39702	688	2
MEFVAKLFKFFKDLLGKFLGNN	PSMs_S.aureus	487_r1	878.809939	3	1100.138067	2	y19	6.3	87196	683	2
MEFVAKLFKFFKDLLGKFLGNN	PSMs_S.aureus	487_r2	878.809939	3	1100.138067	2	y19	6.31	88620	687	2
MEFVAKLFKFFKDLLGKFLGNN	PSMs_S.aureus	487_r3	878.809939	3	1100.138067	2	y19	6.31	84128	685	2
MEFVAKLFKFFKDLLGKFLGNN	PSMs_S.aureus	488_r1	878.809939	3	1100.138067	2	y19	6.4	1805	688	2
MEFVAKLFKFFKDLLGKFLGNN	PSMs_S.aureus	488_r2	878.809939	3	1100.138067	2	y19	6.41	2314	687	2
MEFVAKLFKFFKDLLGKFLGNN	PSMs_S.aureus	488_r3	878.809939	3	1100.138067	2	y19	6.38	2271	683	3
MEFVAKLFKFFKDLLGKFLGNN	PSMs_S.aureus	490_r1	878.809939	3	1100.138067	2	y19	6.36	2238	688	2
MEFVAKLFKFFKDLLGKFLGNN	PSMs_S.aureus	490_r2	878.809939	3	1100.138067	2	y19	6.38	589	682	2
MEFVAKLFKFFKDLLGKFLGNN	PSMs_S.aureus	490_r3	878.809939	3	1100.138067	2	y19	6.36	1065	684	2
MEFVAKLFKFFKDLLGKFLGNN	PSMs_S.aureus	211217_QCpool_Saureus	878.809939	3	1050.60386	2	y18	6.43	19938	676	1
MEFVAKLFKFFKDLLGKFLGNN	PSMs_S.aureus	439_r1	878.809939	3	1050.60386	2	y18	6.33	118859	688	1
MEFVAKLFKFFKDLLGKFLGNN	PSMs_S.aureus	439_r2	878.809939	3	1050.60386	2	y18	6.33	120899	694	1
MEFVAKLFKFFKDLLGKFLGNN	PSMs_S.aureus	439_r3	878.809939	3	1050.60386	2	y18	6.33	127692	691	1
MEFVAKLFKFFKDLLGKFLGNN	PSMs_S.aureus	468_r1	878.809939	3	1050.60386	2	y18	6.36	46409	692	1
MEFVAKLFKFFKDLLGKFLGNN	PSMs_S.aureus	468_r2	878.809939	3	1050.60386	2	y18	6.36	42024	688	1
MEFVAKLFKFFKDLLGKFLGNN	PSMs_S.aureus	468_r3	878.809939	3	1050.60386	2	y18	6.35	40545	691	1
MEFVAKLFKFFKDLLGKFLGNN	PSMs_S.aureus	469_r1	878.809939	3	1050.60386	2	y18	6.43	913	693	1
MEFVAKLFKFFKDLLGKFLGNN	PSMs_S.aureus	470_r1	878.809939	3	1050.60386	2	y18	6.41	4303	508	1
MEFVAKLFKFFKDLLGKFLGNN	PSMs_S.aureus	470_r2	878.809939	3	1050.60386	2	y18	6.4	751	693	1
MEFVAKLFKFFKDLLGKFLGNN	PSMs_S.aureus	470_r3	878.809939	3	1050.60386	2	y18	6.41	2568	415	1
MEFVAKLFKFFKDLLGKFLGNN	PSMs_S.aureus	475_r1	878.809939	3	1050.60386	2	y18	6.33	122387	689	1
MEFVAKLFKFFKDLLGKFLGNN	PSMs_S.aureus	475_r2	878.809939	3	1050.60386	2	y18	6.33	138198	689	1
MEFVAKLFKFFKDLLGKFLGNN	PSMs_S.aureus	475_r3	878.809939	3	1050.60386	2	y18	6.33	123621	1024	1
MEFVAKLFKFFKDLLGKFLGNN	PSMs_S.aureus	480_r1	878.809939	3	1050.60386	2	y18	6.33	115547	690	1
MEFVAKLFKFFKDLLGKFLGNN	PSMs_S.aureus	480_r2	878.809939	3	1050.60386	2	y18	6.35	95031	692	1
MEFVAKLFKFFKDLLGKFLGNN	PSMs_S.aureus	480_r3	878.809939	3	1050.60386	2	y18	6.35	98435	1006	1
MEFVAKLFKFFKDLLGKFLGNN	PSMs_S.aureus	482_r1	878.809939	3	1050.60386	2	y18	6.35	97936	692	1
MEFVAKLFKFFKDLLGKFLGNN	PSMs_S.aureus	482_r2	878.809939	3	1050.60386	2	y18	6.35	87749	687	1
MEFVAKLFKFFKDLLGKFLGNN	PSMs_S.aureus	482_r3	878.809939	3	1050.60386	2	y18	6.33	106687	688	1
MEFVAKLFKFFKDLLGKFLGNN	PSMs_S.aureus	487_r1	878.809939	3	1050.60386	2	y18	6.3	215552	691	1
MEFVAKLFKFFKDLLGKFLGNN	PSMs_S.aureus	487_r2	878.809939	3	1050.60386	2	y18	6.31	206448	687	1
MEFVAKLFKFFKDLLGKFLGNN	PSMs_S.aureus	487_r3	878.809939	3	1050.60386	2	y18	6.31	200805	690	1
MEFVAKLFKFFKDLLGKFLGNN	PSMs_S.aureus	488_r1	878.809939	3	1050.60386	2	y18	6.4	4246	690	1
MEFVAKLFKFFKDLLGKFLGNN	PSMs_S.aureus	488_r2	878.809939	3	1050.60386	2	y18	6.38	3914	687	1
MEFVAKLFKFFKDLLGKFLGNN	PSMs_S.aureus	488_r3	878.809939	3	1050.60386	2	y18	6.36	7084	1835	1
MEFVAKLFKFFKDLLGKFLGNN	PSMs_S.aureus	490_r1	878.809939	3	1050.60386	2	y18	6.35	4468	690	1
MEFVAKLFKFFKDLLGKFLGNN	PSMs_S.aureus	490_r2	878.809939	3	1050.60386	2	y18	6.36	998	688	1
MEFVAKLFKFFKDLLGKFLGNN	PSMs_S.aureus	490_r3	878.809939	3	1050.60386	2	y18	6.38	2843	688	1
MEFVAKLFKFFKDLLGKFLGNN	PSMs_S.aureus	211217_QCpool_Saureus	878.809939	3	1015.085303	2	y17	6.43	7875	678	2
MEFVAKLFKFFKDLLGKFLGNN	PSMs_S.aureus	439_r1	878.809939	3	1015.085303	2	y17	6.33	39750	688	3
MEFVAKLFKFFKDLLGKFLGNN	PSMs_S.aureus	439_r2	878.809939	3	1015.085303	2	y17	6.33	52901	695	2
MEFVAKLFKFFKDLLGKFLGNN	PSMs_S.aureus	439_r3	878.809939	3	1015.085303	2	y17	6.33	45253	688	2
MEFVAKLFKFFKDLLGKFLGNN	PSMs_S.aureus	468_r1	878.809939	3	1015.085303	2	y17	6.36	15072	692	3
MEFVAKLFKFFKDLLGKFLGNN	PSMs_S.aureus	468_r2	878.809939	3	1015.085303	2	y17	6.36	13889	688	3
MEFVAKLFKFFKDLLGKFLGNN	PSMs_S.aureus	468_r3	878.809939	3	1015.085303	2	y17	6.35	19055	692	2
MEFVAKLFKFFKDLLGKFLGNN	PSMs_S.aureus	469_r1	878.809939	3	1015.085303	2	y17	6.21	9	692	3
MEFVAKLFKFFKDLLGKFLGNN	PSMs_S.aureus	470_r1	878.809939	3	1015.085303	2	y17	6.43	1278	505	3
MEFVAKLFKFFKDLLGKFLGNN	PSMs_S.aureus	470_r2	878.809939	3	1015.085303	2	y17	6.28	3	691	4
MEFVAKLFKFFKDLLGKFLGNN	PSMs_S.aureus	470_r3	878.809939	3	1015.085303	2	y17	6.38	1501	413	2
MEFVAKLFKFFKDLLGKFLGNN	PSMs_S.aureus	475_r1	878.809939	3	1015.085303	2	y17	6.31	46649	688	3
MEFVAKLFKFFKDLLGKFLGNN	PSMs_S.aureus	475_r2	878.809939	3	1015.085303	2	y17	6.33	52192	690	2
MEFVAKLFKFFKDLLGKFLGNN	PSMs_S.aureus	475_r3	878.809939	3	1015.085303	2	y17	6.33	45984	690	3
MEFVAKLFKFFKDLLGKFLGNN	PSMs_S.aureus	480_r1	878.809939	3	1015.085303	2	y17	6.33	44423	687	3
MEFVAKLFKFFKDLLGKFLGNN	PSMs_S.aureus	480_r2	878.809939	3	1015.085303	2	y17	6.35	35203	692	3
MEFVAKLFKFFKDLLGKFLGNN	PSMs_S.aureus	480_r3	878.809939	3	1015.085303	2	y17	6.35	41570	686	2
MEFVAKLFKFFKDLLGKFLGNN	PSMs_S.aureus	482_r1	878.809939	3	1015.085303	2	y17	6.33	36751	690	3
MEFVAKLFKFFKDLLGKFLGNN	PSMs_S.aureus	482_r2	878.809939	3	1015.085303	2	y17	6.35	36147	690	2
MEFVAKLFKFFKDLLGKFLGNN	PSMs_S.aureus	482_r3	878.809939	3	1015.085303	2	y17	6.35	36636	687	3
MEFVAKLFKFFKDLLGKFLGNN	PSMs_S.aureus	487_r1	878.809939	3	1015.085303	2	y17	6.3	85401	690	3
MEFVAKLFKFFKDLLGKFLGNN	PSMs_S.aureus	487_r2	878.809939	3	1015.085303	2	y17	6.31	84037	687	3
MEFVAKLFKFFKDLLGKFLGNN	PSMs_S.aureus	487_r3	878.809939	3	1015.085303	2	y17	6.31	79327	690	3
MEFVAKLFKFFKDLLGKFLGNN	PSMs_S.aureus	488_r1	878.809939	3	1015.085303	2	y17	6.38	1520	687	3
MEFVAKLFKFFKDLLGKFLGNN	PSMs_S.aureus	488_r2	878.809939	3	1015.085303	2	y17	6.38	1184	690	5
MEFVAKLFKFFKDLLGKFLGNN	PSMs_S.aureus	488_r3	878.809939	3	1015.085303	2	y17	6.38	4926	685	2
MEFVAKLFKFFKDLLGKFLGNN	PSMs_S.aureus	490_r1	878.809939	3	1015.085303	2	y17	6.38	996	692	3
MEFVAKLFKFFKDLLGKFLGNN	PSMs_S.aureus	490_r2	878.809939	3	1015.085303	2	y17	6.26	67	682	3
MEFVAKLFKFFKDLLGKFLGNN	PSMs_S.aureus	490_r3	878.809939	3	1015.085303	2	y17	6.41	638	693	3
MEFVAKLFKFFKDLLGKFLGNN	PSMs_S.aureus	211217_QCpool_Saureus	878.809939	3	951.037822	2	y16	6.43	6974	689	4
MEFVAKLFKFFKDLLGKFLGNN	PSMs_S.aureus	439_r1	878.809939	3	951.037822	2	y16	6.33	35073	691	4
MEFVAKLFKFFKDLLGKFLGNN	PSMs_S.aureus	439_r2	878.809939	3	951.037822	2	y16	6.33	38303	694	4
MEFVAKLFKFFKDLLGKFLGNN	PSMs_S.aureus	439_r3	878.809939	3	951.037822	2	y16	6.33	33662	1297	4
MEFVAKLFKFFKDLLGKFLGNN	PSMs_S.aureus	468_r1	878.809939	3	951.037822	2	y16	6.36	13072	690	4
MEFVAKLFKFFKDLLGKFLGNN	PSMs_S.aureus	468_r2	878.809939	3	951.037822	2	y16	6.36	10565	885	4
MEFVAKLFKFFKDLLGKFLGNN	PSMs_S.aureus	468_r3	878.809939	3	951.037822	2	y16	6.35	10436	690	4
MEFVAKLFKFFKDLLGKFLGNN	PSMs_S.aureus	469_r1	878.809939	3	951.037822	2	y16	6.3	25	691	2
MEFVAKLFKFFKDLLGKFLGNN	PSMs_S.aureus	470_r1	878.809939	3	951.037822	2	y16	6.4	1481	503	2
MEFVAKLFKFFKDLLGKFLGNN	PSMs_S.aureus	470_r2	878.809939	3	951.037822	2	y16	6.43	224	694	2
MEFVAKLFKFFKDLLGKFLGNN	PSMs_S.aureus	470_r3	878.809939	3	951.037822	2	y16	6.4	1236	411	3
MEFVAKLFKFFKDLLGKFLGNN	PSMs_S.aureus	475_r1	878.809939	3	951.037822	2	y16	6.33	30339	690	4
MEFVAKLFKFFKDLLGKFLGNN	PSMs_S.aureus	475_r2	878.809939	3	951.037822	2	y16	6.33	34910	687	4
MEFVAKLFKFFKDLLGKFLGNN	PSMs_S.aureus	475_r3	878.809939	3	951.037822	2	y16	6.33	31346	692	4
MEFVAKLFKFFKDLLGKFLGNN	PSMs_S.aureus	480_r1	878.809939	3	951.037822	2	y16	6.33	35110	690	4
MEFVAKLFKFFKDLLGKFLGNN	PSMs_S.aureus	480_r2	878.809939	3	951.037822	2	y16	6.35	32106	748	4
MEFVAKLFKFFKDLLGKFLGNN	PSMs_S.aureus	480_r3	878.809939	3	951.037822	2	y16	6.35	27802	687	4
MEFVAKLFKFFKDLLGKFLGNN	PSMs_S.aureus	482_r1	878.809939	3	951.037822	2	y16	6.33	30833	689	4
MEFVAKLFKFFKDLLGKFLGNN	PSMs_S.aureus	482_r2	878.809939	3	951.037822	2	y16	6.35	29471	683	4
MEFVAKLFKFFKDLLGKFLGNN	PSMs_S.aureus	482_r3	878.809939	3	951.037822	2	y16	6.35	24632	688	4
MEFVAKLFKFFKDLLGKFLGNN	PSMs_S.aureus	487_r1	878.809939	3	951.037822	2	y16	6.3	55821	687	4
MEFVAKLFKFFKDLLGKFLGNN	PSMs_S.aureus	487_r2	878.809939	3	951.037822	2	y16	6.3	56247	686	4
MEFVAKLFKFFKDLLGKFLGNN	PSMs_S.aureus	487_r3	878.809939	3	951.037822	2	y16	6.31	52752	689	4
MEFVAKLFKFFKDLLGKFLGNN	PSMs_S.aureus	488_r1	878.809939	3	951.037822	2	y16	6.31	517	688	4
MEFVAKLFKFFKDLLGKFLGNN	PSMs_S.aureus	488_r2	878.809939	3	951.037822	2	y16	6.36	1595	688	3
MEFVAKLFKFFKDLLGKFLGNN	PSMs_S.aureus	488_r3	878.809939	3	951.037822	2	y16	6.36	1985	687	4
MEFVAKLFKFFKDLLGKFLGNN	PSMs_S.aureus	490_r1	878.809939	3	951.037822	2	y16	6.36	598	692	4
MEFVAKLFKFFKDLLGKFLGNN	PSMs_S.aureus	490_r2	878.809939	3	951.037822	2	y16	6.43	1	686	5
MEFVAKLFKFFKDLLGKFLGNN	PSMs_S.aureus	490_r3	878.809939	3	951.037822	2	y16	6.26	4	685	5
MEFVAKLFKFFKDLLGKFLGNN	PSMs_S.aureus	211217_QCpool_Saureus	878.809939	3	894.49579	2	y15	6.43	2741	685	5
MEFVAKLFKFFKDLLGKFLGNN	PSMs_S.aureus	439_r1	878.809939	3	894.49579	2	y15	6.33	15539	689	5
MEFVAKLFKFFKDLLGKFLGNN	PSMs_S.aureus	439_r2	878.809939	3	894.49579	2	y15	6.33	18530	699	5
MEFVAKLFKFFKDLLGKFLGNN	PSMs_S.aureus	439_r3	878.809939	3	894.49579	2	y15	6.33	14073	690	5
MEFVAKLFKFFKDLLGKFLGNN	PSMs_S.aureus	468_r1	878.809939	3	894.49579	2	y15	6.36	5203	695	5
MEFVAKLFKFFKDLLGKFLGNN	PSMs_S.aureus	468_r2	878.809939	3	894.49579	2	y15	6.35	4930	1541	5
MEFVAKLFKFFKDLLGKFLGNN	PSMs_S.aureus	468_r3	878.809939	3	894.49579	2	y15	6.35	6075	691	5
MEFVAKLFKFFKDLLGKFLGNN	PSMs_S.aureus	469_r1	878.809939	3	894.49579	2	y15	6.25	1	693	5
MEFVAKLFKFFKDLLGKFLGNN	PSMs_S.aureus	470_r1	878.809939	3	894.49579	2	y15	6.45	278	508	5
MEFVAKLFKFFKDLLGKFLGNN	PSMs_S.aureus	470_r2	878.809939	3	894.49579	2	y15	6.25	79	693	3
MEFVAKLFKFFKDLLGKFLGNN	PSMs_S.aureus	470_r3	878.809939	3	894.49579	2	y15	6.43	194	416	5
MEFVAKLFKFFKDLLGKFLGNN	PSMs_S.aureus	475_r1	878.809939	3	894.49579	2	y15	6.33	16443	693	5
MEFVAKLFKFFKDLLGKFLGNN	PSMs_S.aureus	475_r2	878.809939	3	894.49579	2	y15	6.33	18730	693	5
MEFVAKLFKFFKDLLGKFLGNN	PSMs_S.aureus	475_r3	878.809939	3	894.49579	2	y15	6.33	19307	692	5
MEFVAKLFKFFKDLLGKFLGNN	PSMs_S.aureus	480_r1	878.809939	3	894.49579	2	y15	6.33	13120	690	5
MEFVAKLFKFFKDLLGKFLGNN	PSMs_S.aureus	480_r2	878.809939	3	894.49579	2	y15	6.35	14853	694	5
MEFVAKLFKFFKDLLGKFLGNN	PSMs_S.aureus	480_r3	878.809939	3	894.49579	2	y15	6.35	16433	689	5
MEFVAKLFKFFKDLLGKFLGNN	PSMs_S.aureus	482_r1	878.809939	3	894.49579	2	y15	6.35	13545	692	5
MEFVAKLFKFFKDLLGKFLGNN	PSMs_S.aureus	482_r2	878.809939	3	894.49579	2	y15	6.35	12323	689	5
MEFVAKLFKFFKDLLGKFLGNN	PSMs_S.aureus	482_r3	878.809939	3	894.49579	2	y15	6.33	11730	684	5
MEFVAKLFKFFKDLLGKFLGNN	PSMs_S.aureus	487_r1	878.809939	3	894.49579	2	y15	6.3	30475	693	5
MEFVAKLFKFFKDLLGKFLGNN	PSMs_S.aureus	487_r2	878.809939	3	894.49579	2	y15	6.3	30004	689	5
MEFVAKLFKFFKDLLGKFLGNN	PSMs_S.aureus	487_r3	878.809939	3	894.49579	2	y15	6.31	26825	693	5
MEFVAKLFKFFKDLLGKFLGNN	PSMs_S.aureus	488_r1	878.809939	3	894.49579	2	y15	6.4	188	690	5
MEFVAKLFKFFKDLLGKFLGNN	PSMs_S.aureus	488_r2	878.809939	3	894.49579	2	y15	6.33	1253	690	4
MEFVAKLFKFFKDLLGKFLGNN	PSMs_S.aureus	488_r3	878.809939	3	894.49579	2	y15	6.43	1294	681	5
MEFVAKLFKFFKDLLGKFLGNN	PSMs_S.aureus	490_r1	878.809939	3	894.49579	2	y15	6.2	12	693	5
MEFVAKLFKFFKDLLGKFLGNN	PSMs_S.aureus	490_r2	878.809939	3	894.49579	2	y15	6.36	7	684	4
MEFVAKLFKFFKDLLGKFLGNN	PSMs_S.aureus	490_r3	878.809939	3	894.49579	2	y15	6.43	431	693	4
MGIIAGIIKFIKGLIEKFTGK	PSMs_S.aureus	211217_QCpool_Saureus	769.12872	3	988.618979	2	y18	6.52	86	549	1
MGIIAGIIKFIKGLIEKFTGK	PSMs_S.aureus	439_r1	769.12872	3	988.618979	2	y18	6.48	915118	6910	1
MGIIAGIIKFIKGLIEKFTGK	PSMs_S.aureus	439_r2	769.12872	3	988.618979	2	y18	6.47	1019594	10627	1
MGIIAGIIKFIKGLIEKFTGK	PSMs_S.aureus	439_r3	769.12872	3	988.618979	2	y18	6.47	940537	2484	1
MGIIAGIIKFIKGLIEKFTGK	PSMs_S.aureus	468_r1	769.12872	3	988.618979	2	y18	6.5	368509	7496	1
MGIIAGIIKFIKGLIEKFTGK	PSMs_S.aureus	468_r2	769.12872	3	988.618979	2	y18	6.5	397051	7128	1
MGIIAGIIKFIKGLIEKFTGK	PSMs_S.aureus	468_r3	769.12872	3	988.618979	2	y18	6.5	377421	16261	1
MGIIAGIIKFIKGLIEKFTGK	PSMs_S.aureus	469_r1	769.12872	3	988.618979	2	y18	6.55	24135	1786	1
MGIIAGIIKFIKGLIEKFTGK	PSMs_S.aureus	470_r1	769.12872	3	988.618979	2	y18	6.57	39423	15689	1
MGIIAGIIKFIKGLIEKFTGK	PSMs_S.aureus	470_r2	769.12872	3	988.618979	2	y18	6.55	7844	4933	2
MGIIAGIIKFIKGLIEKFTGK	PSMs_S.aureus	470_r3	769.12872	3	988.618979	2	y18	6.53	50172	12735	1
MGIIAGIIKFIKGLIEKFTGK	PSMs_S.aureus	475_r1	769.12872	3	988.618979	2	y18	6.45	1269981	5380	1
MGIIAGIIKFIKGLIEKFTGK	PSMs_S.aureus	475_r2	769.12872	3	988.618979	2	y18	6.47	1304028	5278	1
MGIIAGIIKFIKGLIEKFTGK	PSMs_S.aureus	475_r3	769.12872	3	988.618979	2	y18	6.47	1282974	7835	1
MGIIAGIIKFIKGLIEKFTGK	PSMs_S.aureus	480_r1	769.12872	3	988.618979	2	y18	6.47	948885	11862	1
MGIIAGIIKFIKGLIEKFTGK	PSMs_S.aureus	480_r2	769.12872	3	988.618979	2	y18	6.48	862297	12026	1
MGIIAGIIKFIKGLIEKFTGK	PSMs_S.aureus	480_r3	769.12872	3	988.618979	2	y18	6.48	897904	6614	1
MGIIAGIIKFIKGLIEKFTGK	PSMs_S.aureus	482_r1	769.12872	3	988.618979	2	y18	6.48	791607	4906	1
MGIIAGIIKFIKGLIEKFTGK	PSMs_S.aureus	482_r2	769.12872	3	988.618979	2	y18	6.48	698632	1890	1
MGIIAGIIKFIKGLIEKFTGK	PSMs_S.aureus	482_r3	769.12872	3	988.618979	2	y18	6.48	871370	5061	1
MGIIAGIIKFIKGLIEKFTGK	PSMs_S.aureus	487_r1	769.12872	3	988.618979	2	y18	6.42	1800712	2686	1
MGIIAGIIKFIKGLIEKFTGK	PSMs_S.aureus	487_r2	769.12872	3	988.618979	2	y18	6.43	1824363	6010	1
MGIIAGIIKFIKGLIEKFTGK	PSMs_S.aureus	487_r3	769.12872	3	988.618979	2	y18	6.43	1815497	3062	1
MGIIAGIIKFIKGLIEKFTGK	PSMs_S.aureus	488_r1	769.12872	3	988.618979	2	y18	6.58	25171	14981	1
MGIIAGIIKFIKGLIEKFTGK	PSMs_S.aureus	488_r2	769.12872	3	988.618979	2	y18	6.55	28516	23272	1
MGIIAGIIKFIKGLIEKFTGK	PSMs_S.aureus	488_r3	769.12872	3	988.618979	2	y18	6.55	64223	22301	1
MGIIAGIIKFIKGLIEKFTGK	PSMs_S.aureus	490_r1	769.12872	3	988.618979	2	y18	6.57	45128	4738	1
MGIIAGIIKFIKGLIEKFTGK	PSMs_S.aureus	490_r2	769.12872	3	988.618979	2	y18	6.58	12430	2789	1
MGIIAGIIKFIKGLIEKFTGK	PSMs_S.aureus	490_r3	769.12872	3	988.618979	2	y18	6.53	3104	6993	1
MGIIAGIIKFIKGLIEKFTGK	PSMs_S.aureus	211217_QCpool_Saureus	769.12872	3	932.076947	2	y17	6.4	3	553	4
MGIIAGIIKFIKGLIEKFTGK	PSMs_S.aureus	439_r1	769.12872	3	932.076947	2	y17	6.48	727938	1365	2
MGIIAGIIKFIKGLIEKFTGK	PSMs_S.aureus	439_r2	769.12872	3	932.076947	2	y17	6.47	844108	9265	2
MGIIAGIIKFIKGLIEKFTGK	PSMs_S.aureus	439_r3	769.12872	3	932.076947	2	y17	6.47	738127	3614	2
MGIIAGIIKFIKGLIEKFTGK	PSMs_S.aureus	468_r1	769.12872	3	932.076947	2	y17	6.5	308864	10148	2
MGIIAGIIKFIKGLIEKFTGK	PSMs_S.aureus	468_r2	769.12872	3	932.076947	2	y17	6.5	302164	10528	2
MGIIAGIIKFIKGLIEKFTGK	PSMs_S.aureus	468_r3	769.12872	3	932.076947	2	y17	6.5	291702	8773	2
MGIIAGIIKFIKGLIEKFTGK	PSMs_S.aureus	469_r1	769.12872	3	932.076947	2	y17	6.65	14126	7196	2
MGIIAGIIKFIKGLIEKFTGK	PSMs_S.aureus	470_r1	769.12872	3	932.076947	2	y17	6.57	35374	11088	2
MGIIAGIIKFIKGLIEKFTGK	PSMs_S.aureus	470_r2	769.12872	3	932.076947	2	y17	6.58	10831	2760	1
MGIIAGIIKFIKGLIEKFTGK	PSMs_S.aureus	470_r3	769.12872	3	932.076947	2	y17	6.55	47038	10536	2
MGIIAGIIKFIKGLIEKFTGK	PSMs_S.aureus	475_r1	769.12872	3	932.076947	2	y17	6.45	991916	3339	2
MGIIAGIIKFIKGLIEKFTGK	PSMs_S.aureus	475_r2	769.12872	3	932.076947	2	y17	6.47	1030152	3997	2
MGIIAGIIKFIKGLIEKFTGK	PSMs_S.aureus	475_r3	769.12872	3	932.076947	2	y17	6.47	1037767	2174	2
MGIIAGIIKFIKGLIEKFTGK	PSMs_S.aureus	480_r1	769.12872	3	932.076947	2	y17	6.47	760561	14427	2
MGIIAGIIKFIKGLIEKFTGK	PSMs_S.aureus	480_r2	769.12872	3	932.076947	2	y17	6.48	691775	6266	2
MGIIAGIIKFIKGLIEKFTGK	PSMs_S.aureus	480_r3	769.12872	3	932.076947	2	y17	6.47	721468	8396	2
MGIIAGIIKFIKGLIEKFTGK	PSMs_S.aureus	482_r1	769.12872	3	932.076947	2	y17	6.47	655944	4504	2
MGIIAGIIKFIKGLIEKFTGK	PSMs_S.aureus	482_r2	769.12872	3	932.076947	2	y17	6.48	582857	2574	2
MGIIAGIIKFIKGLIEKFTGK	PSMs_S.aureus	482_r3	769.12872	3	932.076947	2	y17	6.48	716205	551	2
MGIIAGIIKFIKGLIEKFTGK	PSMs_S.aureus	487_r1	769.12872	3	932.076947	2	y17	6.42	1456346	5038	2
MGIIAGIIKFIKGLIEKFTGK	PSMs_S.aureus	487_r2	769.12872	3	932.076947	2	y17	6.43	1448968	5871	2
MGIIAGIIKFIKGLIEKFTGK	PSMs_S.aureus	487_r3	769.12872	3	932.076947	2	y17	6.43	1424080	2184	2
MGIIAGIIKFIKGLIEKFTGK	PSMs_S.aureus	488_r1	769.12872	3	932.076947	2	y17	6.57	24565	9659	2
MGIIAGIIKFIKGLIEKFTGK	PSMs_S.aureus	488_r2	769.12872	3	932.076947	2	y17	6.55	20981	13037	2
MGIIAGIIKFIKGLIEKFTGK	PSMs_S.aureus	488_r3	769.12872	3	932.076947	2	y17	6.55	45921	21465	2
MGIIAGIIKFIKGLIEKFTGK	PSMs_S.aureus	490_r1	769.12872	3	932.076947	2	y17	6.57	23780	10347	2
MGIIAGIIKFIKGLIEKFTGK	PSMs_S.aureus	490_r2	769.12872	3	932.076947	2	y17	6.53	10523	4424	2
MGIIAGIIKFIKGLIEKFTGK	PSMs_S.aureus	490_r3	769.12872	3	932.076947	2	y17	6.33	172	5725	3
MGIIAGIIKFIKGLIEKFTGK	PSMs_S.aureus	211217_QCpool_Saureus	769.12872	3	896.55839	2	y16	6.49	33	555	3
MGIIAGIIKFIKGLIEKFTGK	PSMs_S.aureus	439_r1	769.12872	3	896.55839	2	y16	6.47	445058	5533	3
MGIIAGIIKFIKGLIEKFTGK	PSMs_S.aureus	439_r2	769.12872	3	896.55839	2	y16	6.47	557715	6739	3
MGIIAGIIKFIKGLIEKFTGK	PSMs_S.aureus	439_r3	769.12872	3	896.55839	2	y16	6.47	459531	721	3
MGIIAGIIKFIKGLIEKFTGK	PSMs_S.aureus	468_r1	769.12872	3	896.55839	2	y16	6.5	190610	6282	3
MGIIAGIIKFIKGLIEKFTGK	PSMs_S.aureus	468_r2	769.12872	3	896.55839	2	y16	6.5	190427	6671	3
MGIIAGIIKFIKGLIEKFTGK	PSMs_S.aureus	468_r3	769.12872	3	896.55839	2	y16	6.48	199128	7438	3
MGIIAGIIKFIKGLIEKFTGK	PSMs_S.aureus	469_r1	769.12872	3	896.55839	2	y16	6.53	7351	5259	3
MGIIAGIIKFIKGLIEKFTGK	PSMs_S.aureus	470_r1	769.12872	3	896.55839	2	y16	6.57	21866	7773	3
MGIIAGIIKFIKGLIEKFTGK	PSMs_S.aureus	470_r2	769.12872	3	896.55839	2	y16	6.5	3942	4197	3
MGIIAGIIKFIKGLIEKFTGK	PSMs_S.aureus	470_r3	769.12872	3	896.55839	2	y16	6.53	24702	6809	3
MGIIAGIIKFIKGLIEKFTGK	PSMs_S.aureus	475_r1	769.12872	3	896.55839	2	y16	6.45	642266	2029	3
MGIIAGIIKFIKGLIEKFTGK	PSMs_S.aureus	475_r2	769.12872	3	896.55839	2	y16	6.45	642911	2100	3
MGIIAGIIKFIKGLIEKFTGK	PSMs_S.aureus	475_r3	769.12872	3	896.55839	2	y16	6.47	657406	7474	3
MGIIAGIIKFIKGLIEKFTGK	PSMs_S.aureus	480_r1	769.12872	3	896.55839	2	y16	6.47	473808	10096	3
MGIIAGIIKFIKGLIEKFTGK	PSMs_S.aureus	480_r2	769.12872	3	896.55839	2	y16	6.48	430391	5793	3
MGIIAGIIKFIKGLIEKFTGK	PSMs_S.aureus	480_r3	769.12872	3	896.55839	2	y16	6.47	444249	8741	3
MGIIAGIIKFIKGLIEKFTGK	PSMs_S.aureus	482_r1	769.12872	3	896.55839	2	y16	6.48	407811	4624	3
MGIIAGIIKFIKGLIEKFTGK	PSMs_S.aureus	482_r2	769.12872	3	896.55839	2	y16	6.48	376773	3217	3
MGIIAGIIKFIKGLIEKFTGK	PSMs_S.aureus	482_r3	769.12872	3	896.55839	2	y16	6.48	438696	5168	3
MGIIAGIIKFIKGLIEKFTGK	PSMs_S.aureus	487_r1	769.12872	3	896.55839	2	y16	6.42	948265	3117	3
MGIIAGIIKFIKGLIEKFTGK	PSMs_S.aureus	487_r2	769.12872	3	896.55839	2	y16	6.43	915114	3019	3
MGIIAGIIKFIKGLIEKFTGK	PSMs_S.aureus	487_r3	769.12872	3	896.55839	2	y16	6.43	906041	1381	3
MGIIAGIIKFIKGLIEKFTGK	PSMs_S.aureus	488_r1	769.12872	3	896.55839	2	y16	6.57	11963	6789	3
MGIIAGIIKFIKGLIEKFTGK	PSMs_S.aureus	488_r2	769.12872	3	896.55839	2	y16	6.55	11763	10819	3
MGIIAGIIKFIKGLIEKFTGK	PSMs_S.aureus	488_r3	769.12872	3	896.55839	2	y16	6.57	31232	12471	3
MGIIAGIIKFIKGLIEKFTGK	PSMs_S.aureus	490_r1	769.12872	3	896.55839	2	y16	6.58	20105	7178	3
MGIIAGIIKFIKGLIEKFTGK	PSMs_S.aureus	490_r2	769.12872	3	896.55839	2	y16	6.58	6293	2026	3
MGIIAGIIKFIKGLIEKFTGK	PSMs_S.aureus	490_r3	769.12872	3	896.55839	2	y16	6.53	1240	4112	2
MGIIAGIIKFIKGLIEKFTGK	PSMs_S.aureus	211217_QCpool_Saureus	769.12872	3	868.047658	2	y15	6.52	59	557	2
MGIIAGIIKFIKGLIEKFTGK	PSMs_S.aureus	439_r1	769.12872	3	868.047658	2	y15	6.48	41159	552	5
MGIIAGIIKFIKGLIEKFTGK	PSMs_S.aureus	439_r2	769.12872	3	868.047658	2	y15	6.47	47879	889	5
MGIIAGIIKFIKGLIEKFTGK	PSMs_S.aureus	439_r3	769.12872	3	868.047658	2	y15	6.47	51229	595	5
MGIIAGIIKFIKGLIEKFTGK	PSMs_S.aureus	468_r1	769.12872	3	868.047658	2	y15	6.52	20109	553	5
MGIIAGIIKFIKGLIEKFTGK	PSMs_S.aureus	468_r2	769.12872	3	868.047658	2	y15	6.52	17130	773	5
MGIIAGIIKFIKGLIEKFTGK	PSMs_S.aureus	468_r3	769.12872	3	868.047658	2	y15	6.5	21349	645	5
MGIIAGIIKFIKGLIEKFTGK	PSMs_S.aureus	469_r1	769.12872	3	868.047658	2	y15	6.53	1019	1523	4
MGIIAGIIKFIKGLIEKFTGK	PSMs_S.aureus	470_r1	769.12872	3	868.047658	2	y15	6.53	1884	925	5
MGIIAGIIKFIKGLIEKFTGK	PSMs_S.aureus	470_r2	769.12872	3	868.047658	2	y15	6.57	518	832	5
MGIIAGIIKFIKGLIEKFTGK	PSMs_S.aureus	470_r3	769.12872	3	868.047658	2	y15	6.55	1765	919	5
MGIIAGIIKFIKGLIEKFTGK	PSMs_S.aureus	475_r1	769.12872	3	868.047658	2	y15	6.45	59077	645	5
MGIIAGIIKFIKGLIEKFTGK	PSMs_S.aureus	475_r2	769.12872	3	868.047658	2	y15	6.47	68746	690	5
MGIIAGIIKFIKGLIEKFTGK	PSMs_S.aureus	475_r3	769.12872	3	868.047658	2	y15	6.47	61263	738	5
MGIIAGIIKFIKGLIEKFTGK	PSMs_S.aureus	480_r1	769.12872	3	868.047658	2	y15	6.47	48179	727	5
MGIIAGIIKFIKGLIEKFTGK	PSMs_S.aureus	480_r2	769.12872	3	868.047658	2	y15	6.48	44288	2614	5
MGIIAGIIKFIKGLIEKFTGK	PSMs_S.aureus	480_r3	769.12872	3	868.047658	2	y15	6.48	49042	645	5
MGIIAGIIKFIKGLIEKFTGK	PSMs_S.aureus	482_r1	769.12872	3	868.047658	2	y15	6.48	42434	601	5
MGIIAGIIKFIKGLIEKFTGK	PSMs_S.aureus	482_r2	769.12872	3	868.047658	2	y15	6.48	33805	596	5
MGIIAGIIKFIKGLIEKFTGK	PSMs_S.aureus	482_r3	769.12872	3	868.047658	2	y15	6.47	41308	552	5
MGIIAGIIKFIKGLIEKFTGK	PSMs_S.aureus	487_r1	769.12872	3	868.047658	2	y15	6.42	92360	825	5
MGIIAGIIKFIKGLIEKFTGK	PSMs_S.aureus	487_r2	769.12872	3	868.047658	2	y15	6.43	89313	1063	5
MGIIAGIIKFIKGLIEKFTGK	PSMs_S.aureus	487_r3	769.12872	3	868.047658	2	y15	6.43	78932	596	5
MGIIAGIIKFIKGLIEKFTGK	PSMs_S.aureus	488_r1	769.12872	3	868.047658	2	y15	6.63	1859	738	5
MGIIAGIIKFIKGLIEKFTGK	PSMs_S.aureus	488_r2	769.12872	3	868.047658	2	y15	6.53	3817	873	4
MGIIAGIIKFIKGLIEKFTGK	PSMs_S.aureus	488_r3	769.12872	3	868.047658	2	y15	6.55	3660	878	5
MGIIAGIIKFIKGLIEKFTGK	PSMs_S.aureus	490_r1	769.12872	3	868.047658	2	y15	6.57	2011	1012	5
MGIIAGIIKFIKGLIEKFTGK	PSMs_S.aureus	490_r2	769.12872	3	868.047658	2	y15	6.45	0	962	5
MGIIAGIIKFIKGLIEKFTGK	PSMs_S.aureus	490_r3	769.12872	3	868.047658	2	y15	6.53	13	600	5
MGIIAGIIKFIKGLIEKFTGK	PSMs_S.aureus	211217_QCpool_Saureus	769.12872	3	811.505626	2	y14	6.34	2	556	5
MGIIAGIIKFIKGLIEKFTGK	PSMs_S.aureus	439_r1	769.12872	3	811.505626	2	y14	6.47	57469	551	4
MGIIAGIIKFIKGLIEKFTGK	PSMs_S.aureus	439_r2	769.12872	3	811.505626	2	y14	6.47	75973	607	4
MGIIAGIIKFIKGLIEKFTGK	PSMs_S.aureus	439_r3	769.12872	3	811.505626	2	y14	6.47	71948	599	4
MGIIAGIIKFIKGLIEKFTGK	PSMs_S.aureus	468_r1	769.12872	3	811.505626	2	y14	6.5	25683	871	4
MGIIAGIIKFIKGLIEKFTGK	PSMs_S.aureus	468_r2	769.12872	3	811.505626	2	y14	6.52	27918	597	4
MGIIAGIIKFIKGLIEKFTGK	PSMs_S.aureus	468_r3	769.12872	3	811.505626	2	y14	6.5	30191	644	4
MGIIAGIIKFIKGLIEKFTGK	PSMs_S.aureus	469_r1	769.12872	3	811.505626	2	y14	6.52	813	1528	5
MGIIAGIIKFIKGLIEKFTGK	PSMs_S.aureus	470_r1	769.12872	3	811.505626	2	y14	6.57	3924	930	4
MGIIAGIIKFIKGLIEKFTGK	PSMs_S.aureus	470_r2	769.12872	3	811.505626	2	y14	6.53	1413	834	4
MGIIAGIIKFIKGLIEKFTGK	PSMs_S.aureus	470_r3	769.12872	3	811.505626	2	y14	6.53	3482	1280	4
MGIIAGIIKFIKGLIEKFTGK	PSMs_S.aureus	475_r1	769.12872	3	811.505626	2	y14	6.45	95782	650	4
MGIIAGIIKFIKGLIEKFTGK	PSMs_S.aureus	475_r2	769.12872	3	811.505626	2	y14	6.47	99917	689	4
MGIIAGIIKFIKGLIEKFTGK	PSMs_S.aureus	475_r3	769.12872	3	811.505626	2	y14	6.47	106872	742	4
MGIIAGIIKFIKGLIEKFTGK	PSMs_S.aureus	480_r1	769.12872	3	811.505626	2	y14	6.47	74771	770	4
MGIIAGIIKFIKGLIEKFTGK	PSMs_S.aureus	480_r2	769.12872	3	811.505626	2	y14	6.48	70841	2327	4
MGIIAGIIKFIKGLIEKFTGK	PSMs_S.aureus	480_r3	769.12872	3	811.505626	2	y14	6.48	70188	642	4
MGIIAGIIKFIKGLIEKFTGK	PSMs_S.aureus	482_r1	769.12872	3	811.505626	2	y14	6.48	61334	603	4
MGIIAGIIKFIKGLIEKFTGK	PSMs_S.aureus	482_r2	769.12872	3	811.505626	2	y14	6.48	55099	597	4
MGIIAGIIKFIKGLIEKFTGK	PSMs_S.aureus	482_r3	769.12872	3	811.505626	2	y14	6.47	69690	550	4
MGIIAGIIKFIKGLIEKFTGK	PSMs_S.aureus	487_r1	769.12872	3	811.505626	2	y14	6.42	144301	598	4
MGIIAGIIKFIKGLIEKFTGK	PSMs_S.aureus	487_r2	769.12872	3	811.505626	2	y14	6.43	138710	596	4
MGIIAGIIKFIKGLIEKFTGK	PSMs_S.aureus	487_r3	769.12872	3	811.505626	2	y14	6.43	131447	599	4
MGIIAGIIKFIKGLIEKFTGK	PSMs_S.aureus	488_r1	769.12872	3	811.505626	2	y14	6.55	2622	737	4
MGIIAGIIKFIKGLIEKFTGK	PSMs_S.aureus	488_r2	769.12872	3	811.505626	2	y14	6.6	3588	893	5
MGIIAGIIKFIKGLIEKFTGK	PSMs_S.aureus	488_r3	769.12872	3	811.505626	2	y14	6.58	7646	871	4
MGIIAGIIKFIKGLIEKFTGK	PSMs_S.aureus	490_r1	769.12872	3	811.505626	2	y14	6.55	3283	1016	4
MGIIAGIIKFIKGLIEKFTGK	PSMs_S.aureus	490_r2	769.12872	3	811.505626	2	y14	6.6	510	964	4
MGIIAGIIKFIKGLIEKFTGK	PSMs_S.aureus	490_r3	769.12872	3	811.505626	2	y14	6.52	70	598	4
MGIVTTIIEIVKTIVDLVKKFKK	PSMs_S.capitis	211217_QCpool_Scapitis	872.876061	3	1108.70324	2	y19	6.28	4433	585	1
MGIVTTIIEIVKTIVDLVKKFKK	PSMs_S.capitis	439_r1	872.876061	3	1108.70324	2	y19	#N/A	#N/A	#N/A	#N/A
MGIVTTIIEIVKTIVDLVKKFKK	PSMs_S.capitis	439_r2	872.876061	3	1108.70324	2	y19	6.21	2502	649	1
MGIVTTIIEIVKTIVDLVKKFKK	PSMs_S.capitis	439_r3	872.876061	3	1108.70324	2	y19	#N/A	#N/A	#N/A	#N/A
MGIVTTIIEIVKTIVDLVKKFKK	PSMs_S.capitis	468_r1	872.876061	3	1108.70324	2	y19	6.06	73	919	1
MGIVTTIIEIVKTIVDLVKKFKK	PSMs_S.capitis	468_r2	872.876061	3	1108.70324	2	y19	6.13	6	911	1
MGIVTTIIEIVKTIVDLVKKFKK	PSMs_S.capitis	468_r3	872.876061	3	1108.70324	2	y19	#N/A	#N/A	#N/A	#N/A
MGIVTTIIEIVKTIVDLVKKFKK	PSMs_S.capitis	469_r1	872.876061	3	1108.70324	2	y19	6.11	1	919	2
MGIVTTIIEIVKTIVDLVKKFKK	PSMs_S.capitis	470_r1	872.876061	3	1108.70324	2	y19	6.2	9141	920	1
MGIVTTIIEIVKTIVDLVKKFKK	PSMs_S.capitis	470_r2	872.876061	3	1108.70324	2	y19	6.2	12463	923	1
MGIVTTIIEIVKTIVDLVKKFKK	PSMs_S.capitis	470_r3	872.876061	3	1108.70324	2	y19	6.18	20113	915	1
MGIVTTIIEIVKTIVDLVKKFKK	PSMs_S.capitis	475_r1	872.876061	3	1108.70324	2	y19	6.1	17311	2259	1
MGIVTTIIEIVKTIVDLVKKFKK	PSMs_S.capitis	475_r2	872.876061	3	1108.70324	2	y19	#N/A	#N/A	#N/A	#N/A
MGIVTTIIEIVKTIVDLVKKFKK	PSMs_S.capitis	475_r3	872.876061	3	1108.70324	2	y19	#N/A	#N/A	#N/A	#N/A
MGIVTTIIEIVKTIVDLVKKFKK	PSMs_S.capitis	480_r1	872.876061	3	1108.70324	2	y19	6.13	2	913	2
MGIVTTIIEIVKTIVDLVKKFKK	PSMs_S.capitis	480_r2	872.876061	3	1108.70324	2	y19	#N/A	#N/A	#N/A	#N/A
MGIVTTIIEIVKTIVDLVKKFKK	PSMs_S.capitis	480_r3	872.876061	3	1108.70324	2	y19	6.03	13	911	2
MGIVTTIIEIVKTIVDLVKKFKK	PSMs_S.capitis	482_r1	872.876061	3	1108.70324	2	y19	6.31	13802	5111	1
MGIVTTIIEIVKTIVDLVKKFKK	PSMs_S.capitis	482_r2	872.876061	3	1108.70324	2	y19	#N/A	#N/A	#N/A	#N/A
MGIVTTIIEIVKTIVDLVKKFKK	PSMs_S.capitis	482_r3	872.876061	3	1108.70324	2	y19	6.35	22	915	2
MGIVTTIIEIVKTIVDLVKKFKK	PSMs_S.capitis	487_r1	872.876061	3	1108.70324	2	y19	6.3	4	912	1
MGIVTTIIEIVKTIVDLVKKFKK	PSMs_S.capitis	487_r2	872.876061	3	1108.70324	2	y19	#N/A	#N/A	#N/A	#N/A
MGIVTTIIEIVKTIVDLVKKFKK	PSMs_S.capitis	487_r3	872.876061	3	1108.70324	2	y19	6.1	86	917	1
MGIVTTIIEIVKTIVDLVKKFKK	PSMs_S.capitis	488_r1	872.876061	3	1108.70324	2	y19	#N/A	#N/A	#N/A	#N/A
MGIVTTIIEIVKTIVDLVKKFKK	PSMs_S.capitis	488_r2	872.876061	3	1108.70324	2	y19	6.03	7	910	4
MGIVTTIIEIVKTIVDLVKKFKK	PSMs_S.capitis	488_r3	872.876061	3	1108.70324	2	y19	6.05	38	914	2
MGIVTTIIEIVKTIVDLVKKFKK	PSMs_S.capitis	490_r1	872.876061	3	1108.70324	2	y19	6.03	3	914	1
MGIVTTIIEIVKTIVDLVKKFKK	PSMs_S.capitis	490_r2	872.876061	3	1108.70324	2	y19	6.18	11316	3705	1
MGIVTTIIEIVKTIVDLVKKFKK	PSMs_S.capitis	490_r3	872.876061	3	1108.70324	2	y19	#N/A	#N/A	#N/A	#N/A
MGIVTTIIEIVKTIVDLVKKFKK	PSMs_S.capitis	211217_QCpool_Scapitis	872.876061	3	1058.179401	2	y18	6.27	1718	589	2
MGIVTTIIEIVKTIVDLVKKFKK	PSMs_S.capitis	439_r1	872.876061	3	1058.179401	2	y18	#N/A	#N/A	#N/A	#N/A
MGIVTTIIEIVKTIVDLVKKFKK	PSMs_S.capitis	439_r2	872.876061	3	1058.179401	2	y18	6.23	837	650	3
MGIVTTIIEIVKTIVDLVKKFKK	PSMs_S.capitis	439_r3	872.876061	3	1058.179401	2	y18	#N/A	#N/A	#N/A	#N/A
MGIVTTIIEIVKTIVDLVKKFKK	PSMs_S.capitis	468_r1	872.876061	3	1058.179401	2	y18	6.21	4	919	2
MGIVTTIIEIVKTIVDLVKKFKK	PSMs_S.capitis	468_r2	872.876061	3	1058.179401	2	y18	6.03	2	914	4
MGIVTTIIEIVKTIVDLVKKFKK	PSMs_S.capitis	468_r3	872.876061	3	1058.179401	2	y18	#N/A	#N/A	#N/A	#N/A
MGIVTTIIEIVKTIVDLVKKFKK	PSMs_S.capitis	469_r1	872.876061	3	1058.179401	2	y18	6.28	1	922	3
MGIVTTIIEIVKTIVDLVKKFKK	PSMs_S.capitis	470_r1	872.876061	3	1058.179401	2	y18	6.2	4488	925	2
MGIVTTIIEIVKTIVDLVKKFKK	PSMs_S.capitis	470_r2	872.876061	3	1058.179401	2	y18	6.2	6747	922	2
MGIVTTIIEIVKTIVDLVKKFKK	PSMs_S.capitis	470_r3	872.876061	3	1058.179401	2	y18	6.18	9156	914	2
MGIVTTIIEIVKTIVDLVKKFKK	PSMs_S.capitis	475_r1	872.876061	3	1058.179401	2	y18	6.05	5268	4933	3
MGIVTTIIEIVKTIVDLVKKFKK	PSMs_S.capitis	475_r2	872.876061	3	1058.179401	2	y18	#N/A	#N/A	#N/A	#N/A
MGIVTTIIEIVKTIVDLVKKFKK	PSMs_S.capitis	475_r3	872.876061	3	1058.179401	2	y18	#N/A	#N/A	#N/A	#N/A
MGIVTTIIEIVKTIVDLVKKFKK	PSMs_S.capitis	480_r1	872.876061	3	1058.179401	2	y18	6.35	38	917	1
MGIVTTIIEIVKTIVDLVKKFKK	PSMs_S.capitis	480_r2	872.876061	3	1058.179401	2	y18	#N/A	#N/A	#N/A	#N/A
MGIVTTIIEIVKTIVDLVKKFKK	PSMs_S.capitis	480_r3	872.876061	3	1058.179401	2	y18	6.3	76	911	1
MGIVTTIIEIVKTIVDLVKKFKK	PSMs_S.capitis	482_r1	872.876061	3	1058.179401	2	y18	6.28	5023	4033	3
MGIVTTIIEIVKTIVDLVKKFKK	PSMs_S.capitis	482_r2	872.876061	3	1058.179401	2	y18	#N/A	#N/A	#N/A	#N/A
MGIVTTIIEIVKTIVDLVKKFKK	PSMs_S.capitis	482_r3	872.876061	3	1058.179401	2	y18	6.21	259	919	1
MGIVTTIIEIVKTIVDLVKKFKK	PSMs_S.capitis	487_r1	872.876061	3	1058.179401	2	y18	6.11	3	913	3
MGIVTTIIEIVKTIVDLVKKFKK	PSMs_S.capitis	487_r2	872.876061	3	1058.179401	2	y18	#N/A	#N/A	#N/A	#N/A
MGIVTTIIEIVKTIVDLVKKFKK	PSMs_S.capitis	487_r3	872.876061	3	1058.179401	2	y18	6.06	0	918	4
MGIVTTIIEIVKTIVDLVKKFKK	PSMs_S.capitis	488_r1	872.876061	3	1058.179401	2	y18	#N/A	#N/A	#N/A	#N/A
MGIVTTIIEIVKTIVDLVKKFKK	PSMs_S.capitis	488_r2	872.876061	3	1058.179401	2	y18	6.2	73	918	1
MGIVTTIIEIVKTIVDLVKKFKK	PSMs_S.capitis	488_r3	872.876061	3	1058.179401	2	y18	6.3	86	915	1
MGIVTTIIEIVKTIVDLVKKFKK	PSMs_S.capitis	490_r1	872.876061	3	1058.179401	2	y18	6.13	1	921	4
MGIVTTIIEIVKTIVDLVKKFKK	PSMs_S.capitis	490_r2	872.876061	3	1058.179401	2	y18	6.31	5594	840	2
MGIVTTIIEIVKTIVDLVKKFKK	PSMs_S.capitis	490_r3	872.876061	3	1058.179401	2	y18	#N/A	#N/A	#N/A	#N/A
MGIVTTIIEIVKTIVDLVKKFKK	PSMs_S.capitis	211217_QCpool_Scapitis	872.876061	3	1007.655561	2	y17	6.28	776	590	3
MGIVTTIIEIVKTIVDLVKKFKK	PSMs_S.capitis	439_r1	872.876061	3	1007.655561	2	y17	#N/A	#N/A	#N/A	#N/A
MGIVTTIIEIVKTIVDLVKKFKK	PSMs_S.capitis	439_r2	872.876061	3	1007.655561	2	y17	6.21	537	650	4
MGIVTTIIEIVKTIVDLVKKFKK	PSMs_S.capitis	439_r3	872.876061	3	1007.655561	2	y17	#N/A	#N/A	#N/A	#N/A
MGIVTTIIEIVKTIVDLVKKFKK	PSMs_S.capitis	468_r1	872.876061	3	1007.655561	2	y17	6.28	2	922	3
MGIVTTIIEIVKTIVDLVKKFKK	PSMs_S.capitis	468_r2	872.876061	3	1007.655561	2	y17	6.13	3	915	2
MGIVTTIIEIVKTIVDLVKKFKK	PSMs_S.capitis	468_r3	872.876061	3	1007.655561	2	y17	#N/A	#N/A	#N/A	#N/A
MGIVTTIIEIVKTIVDLVKKFKK	PSMs_S.capitis	469_r1	872.876061	3	1007.655561	2	y17	6.11	24	921	1
MGIVTTIIEIVKTIVDLVKKFKK	PSMs_S.capitis	470_r1	872.876061	3	1007.655561	2	y17	6.2	1268	925	4
MGIVTTIIEIVKTIVDLVKKFKK	PSMs_S.capitis	470_r2	872.876061	3	1007.655561	2	y17	6.2	1990	924	4
MGIVTTIIEIVKTIVDLVKKFKK	PSMs_S.capitis	470_r3	872.876061	3	1007.655561	2	y17	6.15	4128	919	4
MGIVTTIIEIVKTIVDLVKKFKK	PSMs_S.capitis	475_r1	872.876061	3	1007.655561	2	y17	6.1	3118	962	4
MGIVTTIIEIVKTIVDLVKKFKK	PSMs_S.capitis	475_r2	872.876061	3	1007.655561	2	y17	#N/A	#N/A	#N/A	#N/A
MGIVTTIIEIVKTIVDLVKKFKK	PSMs_S.capitis	475_r3	872.876061	3	1007.655561	2	y17	#N/A	#N/A	#N/A	#N/A
MGIVTTIIEIVKTIVDLVKKFKK	PSMs_S.capitis	480_r1	872.876061	3	1007.655561	2	y17	6.33	2	919	4
MGIVTTIIEIVKTIVDLVKKFKK	PSMs_S.capitis	480_r2	872.876061	3	1007.655561	2	y17	#N/A	#N/A	#N/A	#N/A
MGIVTTIIEIVKTIVDLVKKFKK	PSMs_S.capitis	480_r3	872.876061	3	1007.655561	2	y17	6.3	3	913	3
MGIVTTIIEIVKTIVDLVKKFKK	PSMs_S.capitis	482_r1	872.876061	3	1007.655561	2	y17	6.3	3583	923	4
MGIVTTIIEIVKTIVDLVKKFKK	PSMs_S.capitis	482_r2	872.876061	3	1007.655561	2	y17	#N/A	#N/A	#N/A	#N/A
MGIVTTIIEIVKTIVDLVKKFKK	PSMs_S.capitis	482_r3	872.876061	3	1007.655561	2	y17	6.35	0	918	4
MGIVTTIIEIVKTIVDLVKKFKK	PSMs_S.capitis	487_r1	872.876061	3	1007.655561	2	y17	6.21	1	917	4
MGIVTTIIEIVKTIVDLVKKFKK	PSMs_S.capitis	487_r2	872.876061	3	1007.655561	2	y17	#N/A	#N/A	#N/A	#N/A
MGIVTTIIEIVKTIVDLVKKFKK	PSMs_S.capitis	487_r3	872.876061	3	1007.655561	2	y17	6.16	1	918	3
MGIVTTIIEIVKTIVDLVKKFKK	PSMs_S.capitis	488_r1	872.876061	3	1007.655561	2	y17	#N/A	#N/A	#N/A	#N/A
MGIVTTIIEIVKTIVDLVKKFKK	PSMs_S.capitis	488_r2	872.876061	3	1007.655561	2	y17	6.11	63	919	2
MGIVTTIIEIVKTIVDLVKKFKK	PSMs_S.capitis	488_r3	872.876061	3	1007.655561	2	y17	6.05	2	915	4
MGIVTTIIEIVKTIVDLVKKFKK	PSMs_S.capitis	490_r1	872.876061	3	1007.655561	2	y17	6.1	2	920	3
MGIVTTIIEIVKTIVDLVKKFKK	PSMs_S.capitis	490_r2	872.876061	3	1007.655561	2	y17	6.16	1906	823	3
MGIVTTIIEIVKTIVDLVKKFKK	PSMs_S.capitis	490_r3	872.876061	3	1007.655561	2	y17	#N/A	#N/A	#N/A	#N/A
MGIVTTIIEIVKTIVDLVKKFKK	PSMs_S.capitis	211217_QCpool_Scapitis	872.876061	3	951.113529	2	y16	6.28	721	588	4
MGIVTTIIEIVKTIVDLVKKFKK	PSMs_S.capitis	439_r1	872.876061	3	951.113529	2	y16	#N/A	#N/A	#N/A	#N/A
MGIVTTIIEIVKTIVDLVKKFKK	PSMs_S.capitis	439_r2	872.876061	3	951.113529	2	y16	6.28	1061	652	2
MGIVTTIIEIVKTIVDLVKKFKK	PSMs_S.capitis	439_r3	872.876061	3	951.113529	2	y16	#N/A	#N/A	#N/A	#N/A
MGIVTTIIEIVKTIVDLVKKFKK	PSMs_S.capitis	468_r1	872.876061	3	951.113529	2	y16	6.23	0	926	4
MGIVTTIIEIVKTIVDLVKKFKK	PSMs_S.capitis	468_r2	872.876061	3	951.113529	2	y16	6.33	3	918	3
MGIVTTIIEIVKTIVDLVKKFKK	PSMs_S.capitis	468_r3	872.876061	3	951.113529	2	y16	#N/A	#N/A	#N/A	#N/A
MGIVTTIIEIVKTIVDLVKKFKK	PSMs_S.capitis	469_r1	872.876061	3	951.113529	2	y16	6.35	1	925	4
MGIVTTIIEIVKTIVDLVKKFKK	PSMs_S.capitis	470_r1	872.876061	3	951.113529	2	y16	6.2	2863	926	3
MGIVTTIIEIVKTIVDLVKKFKK	PSMs_S.capitis	470_r2	872.876061	3	951.113529	2	y16	6.2	3035	927	3
MGIVTTIIEIVKTIVDLVKKFKK	PSMs_S.capitis	470_r3	872.876061	3	951.113529	2	y16	6.2	4495	916	3
MGIVTTIIEIVKTIVDLVKKFKK	PSMs_S.capitis	475_r1	872.876061	3	951.113529	2	y16	6.23	5743	970	2
MGIVTTIIEIVKTIVDLVKKFKK	PSMs_S.capitis	475_r2	872.876061	3	951.113529	2	y16	#N/A	#N/A	#N/A	#N/A
MGIVTTIIEIVKTIVDLVKKFKK	PSMs_S.capitis	475_r3	872.876061	3	951.113529	2	y16	#N/A	#N/A	#N/A	#N/A
MGIVTTIIEIVKTIVDLVKKFKK	PSMs_S.capitis	480_r1	872.876061	3	951.113529	2	y16	6.26	2	918	3
MGIVTTIIEIVKTIVDLVKKFKK	PSMs_S.capitis	480_r2	872.876061	3	951.113529	2	y16	#N/A	#N/A	#N/A	#N/A
MGIVTTIIEIVKTIVDLVKKFKK	PSMs_S.capitis	480_r3	872.876061	3	951.113529	2	y16	6.03	0	918	0
MGIVTTIIEIVKTIVDLVKKFKK	PSMs_S.capitis	482_r1	872.876061	3	951.113529	2	y16	6.25	5880	916	2
MGIVTTIIEIVKTIVDLVKKFKK	PSMs_S.capitis	482_r2	872.876061	3	951.113529	2	y16	#N/A	#N/A	#N/A	#N/A
MGIVTTIIEIVKTIVDLVKKFKK	PSMs_S.capitis	482_r3	872.876061	3	951.113529	2	y16	6.28	1	919	3
MGIVTTIIEIVKTIVDLVKKFKK	PSMs_S.capitis	487_r1	872.876061	3	951.113529	2	y16	6.26	3	919	2
MGIVTTIIEIVKTIVDLVKKFKK	PSMs_S.capitis	487_r2	872.876061	3	951.113529	2	y16	#N/A	#N/A	#N/A	#N/A
MGIVTTIIEIVKTIVDLVKKFKK	PSMs_S.capitis	487_r3	872.876061	3	951.113529	2	y16	6.23	1	920	2
MGIVTTIIEIVKTIVDLVKKFKK	PSMs_S.capitis	488_r1	872.876061	3	951.113529	2	y16	#N/A	#N/A	#N/A	#N/A
MGIVTTIIEIVKTIVDLVKKFKK	PSMs_S.capitis	488_r2	872.876061	3	951.113529	2	y16	6.06	8	913	3
MGIVTTIIEIVKTIVDLVKKFKK	PSMs_S.capitis	488_r3	872.876061	3	951.113529	2	y16	6.03	20	917	3
MGIVTTIIEIVKTIVDLVKKFKK	PSMs_S.capitis	490_r1	872.876061	3	951.113529	2	y16	6.2	2	921	2
MGIVTTIIEIVKTIVDLVKKFKK	PSMs_S.capitis	490_r2	872.876061	3	951.113529	2	y16	6.16	1472	827	4
MGIVTTIIEIVKTIVDLVKKFKK	PSMs_S.capitis	490_r3	872.876061	3	951.113529	2	y16	#N/A	#N/A	#N/A	#N/A
MGIVTTIIEIVKTIVDLVKKFKK	PSMs_S.capitis	211217_QCpool_Scapitis	882.207699	3	1108.70324	2	y19	6.85	104405	1240	1
MGIVTTIIEIVKTIVDLVKKFKK	PSMs_S.capitis	439_r1	882.207699	3	1108.70324	2	y19	6.51	565	1642	1
MGIVTTIIEIVKTIVDLVKKFKK	PSMs_S.capitis	439_r2	882.207699	3	1108.70324	2	y19	6.51	10097	1182	1
MGIVTTIIEIVKTIVDLVKKFKK	PSMs_S.capitis	439_r3	882.207699	3	1108.70324	2	y19	6.53	84	1649	1
MGIVTTIIEIVKTIVDLVKKFKK	PSMs_S.capitis	468_r1	882.207699	3	1108.70324	2	y19	6.56	329	1654	1
MGIVTTIIEIVKTIVDLVKKFKK	PSMs_S.capitis	468_r2	882.207699	3	1108.70324	2	y19	6.55	259	1643	2
MGIVTTIIEIVKTIVDLVKKFKK	PSMs_S.capitis	468_r3	882.207699	3	1108.70324	2	y19	6.56	1496	1650	1
MGIVTTIIEIVKTIVDLVKKFKK	PSMs_S.capitis	469_r1	882.207699	3	1108.70324	2	y19	6.75	3	1649	3
MGIVTTIIEIVKTIVDLVKKFKK	PSMs_S.capitis	470_r1	882.207699	3	1108.70324	2	y19	6.65	434853	1792	1
MGIVTTIIEIVKTIVDLVKKFKK	PSMs_S.capitis	470_r2	882.207699	3	1108.70324	2	y19	6.65	509247	1656	1
MGIVTTIIEIVKTIVDLVKKFKK	PSMs_S.capitis	470_r3	882.207699	3	1108.70324	2	y19	6.61	703664	1656	1
MGIVTTIIEIVKTIVDLVKKFKK	PSMs_S.capitis	475_r1	882.207699	3	1108.70324	2	y19	6.51	125254	11562	1
MGIVTTIIEIVKTIVDLVKKFKK	PSMs_S.capitis	475_r2	882.207699	3	1108.70324	2	y19	6.53	70	1643	1
MGIVTTIIEIVKTIVDLVKKFKK	PSMs_S.capitis	475_r3	882.207699	3	1108.70324	2	y19	6.53	5343	702	1
MGIVTTIIEIVKTIVDLVKKFKK	PSMs_S.capitis	480_r1	882.207699	3	1108.70324	2	y19	6.53	632	1647	1
MGIVTTIIEIVKTIVDLVKKFKK	PSMs_S.capitis	480_r2	882.207699	3	1108.70324	2	y19	6.53	6387	3604	1
MGIVTTIIEIVKTIVDLVKKFKK	PSMs_S.capitis	480_r3	882.207699	3	1108.70324	2	y19	6.56	350	1642	1
MGIVTTIIEIVKTIVDLVKKFKK	PSMs_S.capitis	482_r1	882.207699	3	1108.70324	2	y19	6.53	124471	21042	1
MGIVTTIIEIVKTIVDLVKKFKK	PSMs_S.capitis	482_r2	882.207699	3	1108.70324	2	y19	6.53	8811	725	1
MGIVTTIIEIVKTIVDLVKKFKK	PSMs_S.capitis	482_r3	882.207699	3	1108.70324	2	y19	6.55	2057	1649	1
MGIVTTIIEIVKTIVDLVKKFKK	PSMs_S.capitis	487_r1	882.207699	3	1108.70324	2	y19	6.48	635	1646	1
MGIVTTIIEIVKTIVDLVKKFKK	PSMs_S.capitis	487_r2	882.207699	3	1108.70324	2	y19	6.5	1110	1647	1
MGIVTTIIEIVKTIVDLVKKFKK	PSMs_S.capitis	487_r3	882.207699	3	1108.70324	2	y19	6.5	955	1646	1
MGIVTTIIEIVKTIVDLVKKFKK	PSMs_S.capitis	488_r1	882.207699	3	1108.70324	2	y19	#N/A	#N/A	#N/A	#N/A
MGIVTTIIEIVKTIVDLVKKFKK	PSMs_S.capitis	488_r2	882.207699	3	1108.70324	2	y19	6.65	1013	1649	1
MGIVTTIIEIVKTIVDLVKKFKK	PSMs_S.capitis	488_r3	882.207699	3	1108.70324	2	y19	6.55	129	1640	1
MGIVTTIIEIVKTIVDLVKKFKK	PSMs_S.capitis	490_r1	882.207699	3	1108.70324	2	y19	6.53	2	1652	4
MGIVTTIIEIVKTIVDLVKKFKK	PSMs_S.capitis	490_r2	882.207699	3	1108.70324	2	y19	6.58	69371	25653	1
MGIVTTIIEIVKTIVDLVKKFKK	PSMs_S.capitis	490_r3	882.207699	3	1108.70324	2	y19	6.76	868	1647	1
MGIVTTIIEIVKTIVDLVKKFKK	PSMs_S.capitis	211217_QCpool_Scapitis	882.207699	3	1058.179401	2	y18	6.88	40310	1236	2
MGIVTTIIEIVKTIVDLVKKFKK	PSMs_S.capitis	439_r1	882.207699	3	1058.179401	2	y18	6.61	71	1646	4
MGIVTTIIEIVKTIVDLVKKFKK	PSMs_S.capitis	439_r2	882.207699	3	1058.179401	2	y18	6.51	5039	559	2
MGIVTTIIEIVKTIVDLVKKFKK	PSMs_S.capitis	439_r3	882.207699	3	1058.179401	2	y18	7	1	1656	5
MGIVTTIIEIVKTIVDLVKKFKK	PSMs_S.capitis	468_r1	882.207699	3	1058.179401	2	y18	6.9	14	1646	3
MGIVTTIIEIVKTIVDLVKKFKK	PSMs_S.capitis	468_r2	882.207699	3	1058.179401	2	y18	6.53	20	1629	3
MGIVTTIIEIVKTIVDLVKKFKK	PSMs_S.capitis	468_r3	882.207699	3	1058.179401	2	y18	6.58	52	1655	2
MGIVTTIIEIVKTIVDLVKKFKK	PSMs_S.capitis	469_r1	882.207699	3	1058.179401	2	y18	6.96	3	1655	2
MGIVTTIIEIVKTIVDLVKKFKK	PSMs_S.capitis	470_r1	882.207699	3	1058.179401	2	y18	6.65	146637	2874	2
MGIVTTIIEIVKTIVDLVKKFKK	PSMs_S.capitis	470_r2	882.207699	3	1058.179401	2	y18	6.65	173388	1655	2
MGIVTTIIEIVKTIVDLVKKFKK	PSMs_S.capitis	470_r3	882.207699	3	1058.179401	2	y18	6.6	249333	1654	2
MGIVTTIIEIVKTIVDLVKKFKK	PSMs_S.capitis	475_r1	882.207699	3	1058.179401	2	y18	6.51	45758	5778	2
MGIVTTIIEIVKTIVDLVKKFKK	PSMs_S.capitis	475_r2	882.207699	3	1058.179401	2	y18	7	27	1652	2
MGIVTTIIEIVKTIVDLVKKFKK	PSMs_S.capitis	475_r3	882.207699	3	1058.179401	2	y18	6.53	2272	693	2
MGIVTTIIEIVKTIVDLVKKFKK	PSMs_S.capitis	480_r1	882.207699	3	1058.179401	2	y18	6.53	125	1655	2
MGIVTTIIEIVKTIVDLVKKFKK	PSMs_S.capitis	480_r2	882.207699	3	1058.179401	2	y18	6.55	3303	1743	2
MGIVTTIIEIVKTIVDLVKKFKK	PSMs_S.capitis	480_r3	882.207699	3	1058.179401	2	y18	6.55	285	1650	2
MGIVTTIIEIVKTIVDLVKKFKK	PSMs_S.capitis	482_r1	882.207699	3	1058.179401	2	y18	6.53	39677	9525	2
MGIVTTIIEIVKTIVDLVKKFKK	PSMs_S.capitis	482_r2	882.207699	3	1058.179401	2	y18	6.55	2441	734	2
MGIVTTIIEIVKTIVDLVKKFKK	PSMs_S.capitis	482_r3	882.207699	3	1058.179401	2	y18	6.53	852	1648	2
MGIVTTIIEIVKTIVDLVKKFKK	PSMs_S.capitis	487_r1	882.207699	3	1058.179401	2	y18	6.48	25	1647	3
MGIVTTIIEIVKTIVDLVKKFKK	PSMs_S.capitis	487_r2	882.207699	3	1058.179401	2	y18	6.53	1	1652	5
MGIVTTIIEIVKTIVDLVKKFKK	PSMs_S.capitis	487_r3	882.207699	3	1058.179401	2	y18	6.9	6	1645	4
MGIVTTIIEIVKTIVDLVKKFKK	PSMs_S.capitis	488_r1	882.207699	3	1058.179401	2	y18	#N/A	#N/A	#N/A	#N/A
MGIVTTIIEIVKTIVDLVKKFKK	PSMs_S.capitis	488_r2	882.207699	3	1058.179401	2	y18	6.51	6	1648	4
MGIVTTIIEIVKTIVDLVKKFKK	PSMs_S.capitis	488_r3	882.207699	3	1058.179401	2	y18	6.95	0	1647	5
MGIVTTIIEIVKTIVDLVKKFKK	PSMs_S.capitis	490_r1	882.207699	3	1058.179401	2	y18	6.53	58	1655	1
MGIVTTIIEIVKTIVDLVKKFKK	PSMs_S.capitis	490_r2	882.207699	3	1058.179401	2	y18	6.6	21794	15182	2
MGIVTTIIEIVKTIVDLVKKFKK	PSMs_S.capitis	490_r3	882.207699	3	1058.179401	2	y18	6.61	462	1657	2
MGIVTTIIEIVKTIVDLVKKFKK	PSMs_S.capitis	211217_QCpool_Scapitis	882.207699	3	1007.655561	2	y17	6.85	21881	1235	4
MGIVTTIIEIVKTIVDLVKKFKK	PSMs_S.capitis	439_r1	882.207699	3	1007.655561	2	y17	6.53	295	1643	3
MGIVTTIIEIVKTIVDLVKKFKK	PSMs_S.capitis	439_r2	882.207699	3	1007.655561	2	y17	6.48	611	556	4
MGIVTTIIEIVKTIVDLVKKFKK	PSMs_S.capitis	439_r3	882.207699	3	1007.655561	2	y17	6.93	2	1656	4
MGIVTTIIEIVKTIVDLVKKFKK	PSMs_S.capitis	468_r1	882.207699	3	1007.655561	2	y17	6.53	91	1661	2
MGIVTTIIEIVKTIVDLVKKFKK	PSMs_S.capitis	468_r2	882.207699	3	1007.655561	2	y17	6.55	387	1650	1
MGIVTTIIEIVKTIVDLVKKFKK	PSMs_S.capitis	468_r3	882.207699	3	1007.655561	2	y17	6.63	33	1648	3
MGIVTTIIEIVKTIVDLVKKFKK	PSMs_S.capitis	469_r1	882.207699	3	1007.655561	2	y17	6.7	3	1658	4
MGIVTTIIEIVKTIVDLVKKFKK	PSMs_S.capitis	470_r1	882.207699	3	1007.655561	2	y17	6.66	78335	1784	4
MGIVTTIIEIVKTIVDLVKKFKK	PSMs_S.capitis	470_r2	882.207699	3	1007.655561	2	y17	6.61	92712	1668	4
MGIVTTIIEIVKTIVDLVKKFKK	PSMs_S.capitis	470_r3	882.207699	3	1007.655561	2	y17	6.61	132878	1650	4
MGIVTTIIEIVKTIVDLVKKFKK	PSMs_S.capitis	475_r1	882.207699	3	1007.655561	2	y17	6.51	21542	647	4
MGIVTTIIEIVKTIVDLVKKFKK	PSMs_S.capitis	475_r2	882.207699	3	1007.655561	2	y17	6.53	1	1652	4
MGIVTTIIEIVKTIVDLVKKFKK	PSMs_S.capitis	475_r3	882.207699	3	1007.655561	2	y17	6.53	457	689	4
MGIVTTIIEIVKTIVDLVKKFKK	PSMs_S.capitis	480_r1	882.207699	3	1007.655561	2	y17	6.86	56	1653	3
MGIVTTIIEIVKTIVDLVKKFKK	PSMs_S.capitis	480_r2	882.207699	3	1007.655561	2	y17	6.51	3002	460	3
MGIVTTIIEIVKTIVDLVKKFKK	PSMs_S.capitis	480_r3	882.207699	3	1007.655561	2	y17	6.5	58	1648	3
MGIVTTIIEIVKTIVDLVKKFKK	PSMs_S.capitis	482_r1	882.207699	3	1007.655561	2	y17	6.53	20112	5429	4
MGIVTTIIEIVKTIVDLVKKFKK	PSMs_S.capitis	482_r2	882.207699	3	1007.655561	2	y17	6.55	2148	731	3
MGIVTTIIEIVKTIVDLVKKFKK	PSMs_S.capitis	482_r3	882.207699	3	1007.655561	2	y17	6.51	253	1651	3
MGIVTTIIEIVKTIVDLVKKFKK	PSMs_S.capitis	487_r1	882.207699	3	1007.655561	2	y17	6.56	7	1646	4
MGIVTTIIEIVKTIVDLVKKFKK	PSMs_S.capitis	487_r2	882.207699	3	1007.655561	2	y17	6.48	16	1650	2
MGIVTTIIEIVKTIVDLVKKFKK	PSMs_S.capitis	487_r3	882.207699	3	1007.655561	2	y17	7.01	178	1646	2
MGIVTTIIEIVKTIVDLVKKFKK	PSMs_S.capitis	488_r1	882.207699	3	1007.655561	2	y17	#N/A	#N/A	#N/A	#N/A
MGIVTTIIEIVKTIVDLVKKFKK	PSMs_S.capitis	488_r2	882.207699	3	1007.655561	2	y17	7.01	79	1653	2
MGIVTTIIEIVKTIVDLVKKFKK	PSMs_S.capitis	488_r3	882.207699	3	1007.655561	2	y17	6.7	2	1646	4
MGIVTTIIEIVKTIVDLVKKFKK	PSMs_S.capitis	490_r1	882.207699	3	1007.655561	2	y17	6.73	1	1656	5
MGIVTTIIEIVKTIVDLVKKFKK	PSMs_S.capitis	490_r2	882.207699	3	1007.655561	2	y17	6.58	9593	10341	4
MGIVTTIIEIVKTIVDLVKKFKK	PSMs_S.capitis	490_r3	882.207699	3	1007.655561	2	y17	6.61	8	1648	4
MGIVTTIIEIVKTIVDLVKKFKK	PSMs_S.capitis	211217_QCpool_Scapitis	882.207699	3	951.113529	2	y16	6.93	25478	1240	3
MGIVTTIIEIVKTIVDLVKKFKK	PSMs_S.capitis	439_r1	882.207699	3	951.113529	2	y16	6.53	484	1649	2
MGIVTTIIEIVKTIVDLVKKFKK	PSMs_S.capitis	439_r2	882.207699	3	951.113529	2	y16	6.51	2170	556	3
MGIVTTIIEIVKTIVDLVKKFKK	PSMs_S.capitis	439_r3	882.207699	3	951.113529	2	y16	6.53	64	1659	2
MGIVTTIIEIVKTIVDLVKKFKK	PSMs_S.capitis	468_r1	882.207699	3	951.113529	2	y16	6.88	9	1649	4
MGIVTTIIEIVKTIVDLVKKFKK	PSMs_S.capitis	468_r2	882.207699	3	951.113529	2	y16	6.6	3	1649	5
MGIVTTIIEIVKTIVDLVKKFKK	PSMs_S.capitis	468_r3	882.207699	3	951.113529	2	y16	6.71	2	1654	4
MGIVTTIIEIVKTIVDLVKKFKK	PSMs_S.capitis	469_r1	882.207699	3	951.113529	2	y16	6.95	3	1652	1
MGIVTTIIEIVKTIVDLVKKFKK	PSMs_S.capitis	470_r1	882.207699	3	951.113529	2	y16	6.65	86087	1797	3
MGIVTTIIEIVKTIVDLVKKFKK	PSMs_S.capitis	470_r2	882.207699	3	951.113529	2	y16	6.65	105671	1652	3
MGIVTTIIEIVKTIVDLVKKFKK	PSMs_S.capitis	470_r3	882.207699	3	951.113529	2	y16	6.61	149094	1654	3
MGIVTTIIEIVKTIVDLVKKFKK	PSMs_S.capitis	475_r1	882.207699	3	951.113529	2	y16	6.51	26275	2810	3
MGIVTTIIEIVKTIVDLVKKFKK	PSMs_S.capitis	475_r2	882.207699	3	951.113529	2	y16	6.83	2	1654	3
MGIVTTIIEIVKTIVDLVKKFKK	PSMs_S.capitis	475_r3	882.207699	3	951.113529	2	y16	6.55	913	690	3
MGIVTTIIEIVKTIVDLVKKFKK	PSMs_S.capitis	480_r1	882.207699	3	951.113529	2	y16	6.76	7	1649	4
MGIVTTIIEIVKTIVDLVKKFKK	PSMs_S.capitis	480_r2	882.207699	3	951.113529	2	y16	6.53	2525	548	4
MGIVTTIIEIVKTIVDLVKKFKK	PSMs_S.capitis	480_r3	882.207699	3	951.113529	2	y16	6.71	22	1625	4
MGIVTTIIEIVKTIVDLVKKFKK	PSMs_S.capitis	482_r1	882.207699	3	951.113529	2	y16	6.53	26835	4172	3
MGIVTTIIEIVKTIVDLVKKFKK	PSMs_S.capitis	482_r2	882.207699	3	951.113529	2	y16	6.55	1910	731	4
MGIVTTIIEIVKTIVDLVKKFKK	PSMs_S.capitis	482_r3	882.207699	3	951.113529	2	y16	6.55	31	1650	4
MGIVTTIIEIVKTIVDLVKKFKK	PSMs_S.capitis	487_r1	882.207699	3	951.113529	2	y16	6.96	3	1649	5
MGIVTTIIEIVKTIVDLVKKFKK	PSMs_S.capitis	487_r2	882.207699	3	951.113529	2	y16	6.88	11	1640	3
MGIVTTIIEIVKTIVDLVKKFKK	PSMs_S.capitis	487_r3	882.207699	3	951.113529	2	y16	6.58	2	1649	5
MGIVTTIIEIVKTIVDLVKKFKK	PSMs_S.capitis	488_r1	882.207699	3	951.113529	2	y16	#N/A	#N/A	#N/A	#N/A
MGIVTTIIEIVKTIVDLVKKFKK	PSMs_S.capitis	488_r2	882.207699	3	951.113529	2	y16	6.66	49	1652	3
MGIVTTIIEIVKTIVDLVKKFKK	PSMs_S.capitis	488_r3	882.207699	3	951.113529	2	y16	6.85	2	1645	2
MGIVTTIIEIVKTIVDLVKKFKK	PSMs_S.capitis	490_r1	882.207699	3	951.113529	2	y16	6.86	2	1656	3
MGIVTTIIEIVKTIVDLVKKFKK	PSMs_S.capitis	490_r2	882.207699	3	951.113529	2	y16	6.6	14589	8686	3
MGIVTTIIEIVKTIVDLVKKFKK	PSMs_S.capitis	490_r3	882.207699	3	951.113529	2	y16	6.78	297	1655	3
MGIVTTIIEIVKTIVDLVKKFKK	PSMs_S.capitis	211217_QCpool_Scapitis	882.207699	3	894.571497	2	y15	6.86	4580	1248	5
MGIVTTIIEIVKTIVDLVKKFKK	PSMs_S.capitis	439_r1	882.207699	3	894.571497	2	y15	6.71	3	1653	5
MGIVTTIIEIVKTIVDLVKKFKK	PSMs_S.capitis	439_r2	882.207699	3	894.571497	2	y15	6.46	127	558	5
MGIVTTIIEIVKTIVDLVKKFKK	PSMs_S.capitis	439_r3	882.207699	3	894.571497	2	y15	6.95	5	1657	3
MGIVTTIIEIVKTIVDLVKKFKK	PSMs_S.capitis	468_r1	882.207699	3	894.571497	2	y15	6.98	7	1661	5
MGIVTTIIEIVKTIVDLVKKFKK	PSMs_S.capitis	468_r2	882.207699	3	894.571497	2	y15	6.53	3	1654	4
MGIVTTIIEIVKTIVDLVKKFKK	PSMs_S.capitis	468_r3	882.207699	3	894.571497	2	y15	6.75	0	1662	5
MGIVTTIIEIVKTIVDLVKKFKK	PSMs_S.capitis	469_r1	882.207699	3	894.571497	2	y15	6.6	2	1663	5
MGIVTTIIEIVKTIVDLVKKFKK	PSMs_S.capitis	470_r1	882.207699	3	894.571497	2	y15	6.63	18143	1800	5
MGIVTTIIEIVKTIVDLVKKFKK	PSMs_S.capitis	470_r2	882.207699	3	894.571497	2	y15	6.66	25060	1673	5
MGIVTTIIEIVKTIVDLVKKFKK	PSMs_S.capitis	470_r3	882.207699	3	894.571497	2	y15	6.63	22980	1654	5
MGIVTTIIEIVKTIVDLVKKFKK	PSMs_S.capitis	475_r1	882.207699	3	894.571497	2	y15	6.5	5973	647	5
MGIVTTIIEIVKTIVDLVKKFKK	PSMs_S.capitis	475_r2	882.207699	3	894.571497	2	y15	6.91	0	1657	5
MGIVTTIIEIVKTIVDLVKKFKK	PSMs_S.capitis	475_r3	882.207699	3	894.571497	2	y15	6.45	2	690	5
MGIVTTIIEIVKTIVDLVKKFKK	PSMs_S.capitis	480_r1	882.207699	3	894.571497	2	y15	6.7	5	1657	5
MGIVTTIIEIVKTIVDLVKKFKK	PSMs_S.capitis	480_r2	882.207699	3	894.571497	2	y15	6.48	306	462	5
MGIVTTIIEIVKTIVDLVKKFKK	PSMs_S.capitis	480_r3	882.207699	3	894.571497	2	y15	7.06	2	1651	5
MGIVTTIIEIVKTIVDLVKKFKK	PSMs_S.capitis	482_r1	882.207699	3	894.571497	2	y15	6.53	7621	883	5
MGIVTTIIEIVKTIVDLVKKFKK	PSMs_S.capitis	482_r2	882.207699	3	894.571497	2	y15	6.48	43	734	5
MGIVTTIIEIVKTIVDLVKKFKK	PSMs_S.capitis	482_r3	882.207699	3	894.571497	2	y15	6.55	16	1641	5
MGIVTTIIEIVKTIVDLVKKFKK	PSMs_S.capitis	487_r1	882.207699	3	894.571497	2	y15	7.05	44	1648	2
MGIVTTIIEIVKTIVDLVKKFKK	PSMs_S.capitis	487_r2	882.207699	3	894.571497	2	y15	6.85	5	1653	4
MGIVTTIIEIVKTIVDLVKKFKK	PSMs_S.capitis	487_r3	882.207699	3	894.571497	2	y15	6.86	9	1647	3
MGIVTTIIEIVKTIVDLVKKFKK	PSMs_S.capitis	488_r1	882.207699	3	894.571497	2	y15	#N/A	#N/A	#N/A	#N/A
MGIVTTIIEIVKTIVDLVKKFKK	PSMs_S.capitis	488_r2	882.207699	3	894.571497	2	y15	6.51	2	1657	5
MGIVTTIIEIVKTIVDLVKKFKK	PSMs_S.capitis	488_r3	882.207699	3	894.571497	2	y15	6.68	2	1652	3
MGIVTTIIEIVKTIVDLVKKFKK	PSMs_S.capitis	490_r1	882.207699	3	894.571497	2	y15	6.98	3	1661	2
MGIVTTIIEIVKTIVDLVKKFKK	PSMs_S.capitis	490_r2	882.207699	3	894.571497	2	y15	6.56	2519	1097	5
MGIVTTIIEIVKTIVDLVKKFKK	PSMs_S.capitis	490_r3	882.207699	3	894.571497	2	y15	6.61	2	1662	5
MSDIINQIVKVVKGLIEKFTNK	PSMs_S.capitis	211217_QCpool_Scapitis	637.116009	4	796.140453	3	y21	6.16	703	618	5
MSDIINQIVKVVKGLIEKFTNK	PSMs_S.capitis	439_r1	637.116009	4	796.140453	3	y21	6.15	3	410	1
MSDIINQIVKVVKGLIEKFTNK	PSMs_S.capitis	439_r2	637.116009	4	796.140453	3	y21	6.04	0	415	4
MSDIINQIVKVVKGLIEKFTNK	PSMs_S.capitis	439_r3	637.116009	4	796.140453	3	y21	6.17	0	412	4
MSDIINQIVKVVKGLIEKFTNK	PSMs_S.capitis	468_r1	637.116009	4	796.140453	3	y21	#N/A	#N/A	#N/A	#N/A
MSDIINQIVKVVKGLIEKFTNK	PSMs_S.capitis	468_r2	637.116009	4	796.140453	3	y21	6.04	0	412	5
MSDIINQIVKVVKGLIEKFTNK	PSMs_S.capitis	468_r3	637.116009	4	796.140453	3	y21	6.12	1	414	4
MSDIINQIVKVVKGLIEKFTNK	PSMs_S.capitis	469_r1	637.116009	4	796.140453	3	y21	#N/A	#N/A	#N/A	#N/A
MSDIINQIVKVVKGLIEKFTNK	PSMs_S.capitis	470_r1	637.116009	4	796.140453	3	y21	6.1	1822	414	5
MSDIINQIVKVVKGLIEKFTNK	PSMs_S.capitis	470_r2	637.116009	4	796.140453	3	y21	6.09	2957	412	5
MSDIINQIVKVVKGLIEKFTNK	PSMs_S.capitis	470_r3	637.116009	4	796.140453	3	y21	6.1	4121	411	5
MSDIINQIVKVVKGLIEKFTNK	PSMs_S.capitis	475_r1	637.116009	4	796.140453	3	y21	6.04	0	414	5
MSDIINQIVKVVKGLIEKFTNK	PSMs_S.capitis	475_r2	637.116009	4	796.140453	3	y21	6.09	0	412	5
MSDIINQIVKVVKGLIEKFTNK	PSMs_S.capitis	475_r3	637.116009	4	796.140453	3	y21	6.14	4	410	1
MSDIINQIVKVVKGLIEKFTNK	PSMs_S.capitis	480_r1	637.116009	4	796.140453	3	y21	6.09	1	412	2
MSDIINQIVKVVKGLIEKFTNK	PSMs_S.capitis	480_r2	637.116009	4	796.140453	3	y21	6.1	3	411	1
MSDIINQIVKVVKGLIEKFTNK	PSMs_S.capitis	480_r3	637.116009	4	796.140453	3	y21	6.1	1	410	3
MSDIINQIVKVVKGLIEKFTNK	PSMs_S.capitis	482_r1	637.116009	4	796.140453	3	y21	6.1	1	413	2
MSDIINQIVKVVKGLIEKFTNK	PSMs_S.capitis	482_r2	637.116009	4	796.140453	3	y21	6.1	2	411	1
MSDIINQIVKVVKGLIEKFTNK	PSMs_S.capitis	482_r3	637.116009	4	796.140453	3	y21	6.14	0	411	4
MSDIINQIVKVVKGLIEKFTNK	PSMs_S.capitis	487_r1	637.116009	4	796.140453	3	y21	#N/A	#N/A	#N/A	#N/A
MSDIINQIVKVVKGLIEKFTNK	PSMs_S.capitis	487_r2	637.116009	4	796.140453	3	y21	6.05	1	410	3
MSDIINQIVKVVKGLIEKFTNK	PSMs_S.capitis	487_r3	637.116009	4	796.140453	3	y21	6.09	0	412	3
MSDIINQIVKVVKGLIEKFTNK	PSMs_S.capitis	488_r1	637.116009	4	796.140453	3	y21	6.05	1	411	4
MSDIINQIVKVVKGLIEKFTNK	PSMs_S.capitis	488_r2	637.116009	4	796.140453	3	y21	6.07	2	412	1
MSDIINQIVKVVKGLIEKFTNK	PSMs_S.capitis	488_r3	637.116009	4	796.140453	3	y21	6.15	0	411	5
MSDIINQIVKVVKGLIEKFTNK	PSMs_S.capitis	490_r1	637.116009	4	796.140453	3	y21	6.15	3	411	4
MSDIINQIVKVVKGLIEKFTNK	PSMs_S.capitis	490_r2	637.116009	4	796.140453	3	y21	6.14	1	410	4
MSDIINQIVKVVKGLIEKFTNK	PSMs_S.capitis	490_r3	637.116009	4	796.140453	3	y21	6.07	0	413	4
MSDIINQIVKVVKGLIEKFTNK	PSMs_S.capitis	211217_QCpool_Scapitis	637.116009	4	767.129777	3	y20	6.16	4557	622	4
MSDIINQIVKVVKGLIEKFTNK	PSMs_S.capitis	439_r1	637.116009	4	767.129777	3	y20	6.05	0	414	5
MSDIINQIVKVVKGLIEKFTNK	PSMs_S.capitis	439_r2	637.116009	4	767.129777	3	y20	6.17	0	416	5
MSDIINQIVKVVKGLIEKFTNK	PSMs_S.capitis	439_r3	637.116009	4	767.129777	3	y20	6.09	1	414	3
MSDIINQIVKVVKGLIEKFTNK	PSMs_S.capitis	468_r1	637.116009	4	767.129777	3	y20	#N/A	#N/A	#N/A	#N/A
MSDIINQIVKVVKGLIEKFTNK	PSMs_S.capitis	468_r2	637.116009	4	767.129777	3	y20	6.09	1	413	4
MSDIINQIVKVVKGLIEKFTNK	PSMs_S.capitis	468_r3	637.116009	4	767.129777	3	y20	6.04	2	413	1
MSDIINQIVKVVKGLIEKFTNK	PSMs_S.capitis	469_r1	637.116009	4	767.129777	3	y20	#N/A	#N/A	#N/A	#N/A
MSDIINQIVKVVKGLIEKFTNK	PSMs_S.capitis	470_r1	637.116009	4	767.129777	3	y20	6.12	11461	414	4
MSDIINQIVKVVKGLIEKFTNK	PSMs_S.capitis	470_r2	637.116009	4	767.129777	3	y20	6.1	7454	415	4
MSDIINQIVKVVKGLIEKFTNK	PSMs_S.capitis	470_r3	637.116009	4	767.129777	3	y20	6.1	12334	412	4
MSDIINQIVKVVKGLIEKFTNK	PSMs_S.capitis	475_r1	637.116009	4	767.129777	3	y20	6.1	2	414	2
MSDIINQIVKVVKGLIEKFTNK	PSMs_S.capitis	475_r2	637.116009	4	767.129777	3	y20	6.17	1	413	2
MSDIINQIVKVVKGLIEKFTNK	PSMs_S.capitis	475_r3	637.116009	4	767.129777	3	y20	6.09	1	415	4
MSDIINQIVKVVKGLIEKFTNK	PSMs_S.capitis	480_r1	637.116009	4	767.129777	3	y20	6.12	1	411	3
MSDIINQIVKVVKGLIEKFTNK	PSMs_S.capitis	480_r2	637.116009	4	767.129777	3	y20	6.09	1	414	3
MSDIINQIVKVVKGLIEKFTNK	PSMs_S.capitis	480_r3	637.116009	4	767.129777	3	y20	6.07	0	412	5
MSDIINQIVKVVKGLIEKFTNK	PSMs_S.capitis	482_r1	637.116009	4	767.129777	3	y20	6.07	1	415	4
MSDIINQIVKVVKGLIEKFTNK	PSMs_S.capitis	482_r2	637.116009	4	767.129777	3	y20	6.09	1	412	4
MSDIINQIVKVVKGLIEKFTNK	PSMs_S.capitis	482_r3	637.116009	4	767.129777	3	y20	6.17	0	411	3
MSDIINQIVKVVKGLIEKFTNK	PSMs_S.capitis	487_r1	637.116009	4	767.129777	3	y20	#N/A	#N/A	#N/A	#N/A
MSDIINQIVKVVKGLIEKFTNK	PSMs_S.capitis	487_r2	637.116009	4	767.129777	3	y20	6.09	1	411	2
MSDIINQIVKVVKGLIEKFTNK	PSMs_S.capitis	487_r3	637.116009	4	767.129777	3	y20	6.15	0	414	4
MSDIINQIVKVVKGLIEKFTNK	PSMs_S.capitis	488_r1	637.116009	4	767.129777	3	y20	6.1	304	412	1
MSDIINQIVKVVKGLIEKFTNK	PSMs_S.capitis	488_r2	637.116009	4	767.129777	3	y20	6.05	0	413	5
MSDIINQIVKVVKGLIEKFTNK	PSMs_S.capitis	488_r3	637.116009	4	767.129777	3	y20	6.1	661	412	1
MSDIINQIVKVVKGLIEKFTNK	PSMs_S.capitis	490_r1	637.116009	4	767.129777	3	y20	6.1	1229	414	1
MSDIINQIVKVVKGLIEKFTNK	PSMs_S.capitis	490_r2	637.116009	4	767.129777	3	y20	6.05	1	410	3
MSDIINQIVKVVKGLIEKFTNK	PSMs_S.capitis	490_r3	637.116009	4	767.129777	3	y20	6.15	0	415	2
MSDIINQIVKVVKGLIEKFTNK	PSMs_S.capitis	211217_QCpool_Scapitis	637.116009	4	728.787463	3	y19	6.16	4742	622	3
MSDIINQIVKVVKGLIEKFTNK	PSMs_S.capitis	439_r1	637.116009	4	728.787463	3	y19	6.17	1	411	3
MSDIINQIVKVVKGLIEKFTNK	PSMs_S.capitis	439_r2	637.116009	4	728.787463	3	y19	6.17	0	417	2
MSDIINQIVKVVKGLIEKFTNK	PSMs_S.capitis	439_r3	637.116009	4	728.787463	3	y19	6.09	1	412	1
MSDIINQIVKVVKGLIEKFTNK	PSMs_S.capitis	468_r1	637.116009	4	728.787463	3	y19	#N/A	#N/A	#N/A	#N/A
MSDIINQIVKVVKGLIEKFTNK	PSMs_S.capitis	468_r2	637.116009	4	728.787463	3	y19	6.1	1	413	3
MSDIINQIVKVVKGLIEKFTNK	PSMs_S.capitis	468_r3	637.116009	4	728.787463	3	y19	6.15	1	414	5
MSDIINQIVKVVKGLIEKFTNK	PSMs_S.capitis	469_r1	637.116009	4	728.787463	3	y19	#N/A	#N/A	#N/A	#N/A
MSDIINQIVKVVKGLIEKFTNK	PSMs_S.capitis	470_r1	637.116009	4	728.787463	3	y19	6.1	11941	414	3
MSDIINQIVKVVKGLIEKFTNK	PSMs_S.capitis	470_r2	637.116009	4	728.787463	3	y19	6.1	10388	417	3
MSDIINQIVKVVKGLIEKFTNK	PSMs_S.capitis	470_r3	637.116009	4	728.787463	3	y19	6.1	17988	413	3
MSDIINQIVKVVKGLIEKFTNK	PSMs_S.capitis	475_r1	637.116009	4	728.787463	3	y19	6.07	0	414	4
MSDIINQIVKVVKGLIEKFTNK	PSMs_S.capitis	475_r2	637.116009	4	728.787463	3	y19	6.15	1	413	3
MSDIINQIVKVVKGLIEKFTNK	PSMs_S.capitis	475_r3	637.116009	4	728.787463	3	y19	6.04	0	414	5
MSDIINQIVKVVKGLIEKFTNK	PSMs_S.capitis	480_r1	637.116009	4	728.787463	3	y19	6.07	2	412	1
MSDIINQIVKVVKGLIEKFTNK	PSMs_S.capitis	480_r2	637.116009	4	728.787463	3	y19	6.1	2	415	2
MSDIINQIVKVVKGLIEKFTNK	PSMs_S.capitis	480_r3	637.116009	4	728.787463	3	y19	6.12	0	411	4
MSDIINQIVKVVKGLIEKFTNK	PSMs_S.capitis	482_r1	637.116009	4	728.787463	3	y19	6.05	1	414	3
MSDIINQIVKVVKGLIEKFTNK	PSMs_S.capitis	482_r2	637.116009	4	728.787463	3	y19	6.12	1	411	3
MSDIINQIVKVVKGLIEKFTNK	PSMs_S.capitis	482_r3	637.116009	4	728.787463	3	y19	6.07	1	411	2
MSDIINQIVKVVKGLIEKFTNK	PSMs_S.capitis	487_r1	637.116009	4	728.787463	3	y19	#N/A	#N/A	#N/A	#N/A
MSDIINQIVKVVKGLIEKFTNK	PSMs_S.capitis	487_r2	637.116009	4	728.787463	3	y19	6.05	4	407	1
MSDIINQIVKVVKGLIEKFTNK	PSMs_S.capitis	487_r3	637.116009	4	728.787463	3	y19	6.12	2	413	1
MSDIINQIVKVVKGLIEKFTNK	PSMs_S.capitis	488_r1	637.116009	4	728.787463	3	y19	6.1	1	412	3
MSDIINQIVKVVKGLIEKFTNK	PSMs_S.capitis	488_r2	637.116009	4	728.787463	3	y19	6.04	0	413	4
MSDIINQIVKVVKGLIEKFTNK	PSMs_S.capitis	488_r3	637.116009	4	728.787463	3	y19	6.04	1	411	3
MSDIINQIVKVVKGLIEKFTNK	PSMs_S.capitis	490_r1	637.116009	4	728.787463	3	y19	6.12	7	414	3
MSDIINQIVKVVKGLIEKFTNK	PSMs_S.capitis	490_r2	637.116009	4	728.787463	3	y19	6.12	1	412	5
MSDIINQIVKVVKGLIEKFTNK	PSMs_S.capitis	490_r3	637.116009	4	728.787463	3	y19	6.09	0	414	5
MSDIINQIVKVVKGLIEKFTNK	PSMs_S.capitis	211217_QCpool_Scapitis	637.116009	4	691.092775	3	y18	6.16	26980	618	1
MSDIINQIVKVVKGLIEKFTNK	PSMs_S.capitis	439_r1	637.116009	4	691.092775	3	y18	6.05	1	413	2
MSDIINQIVKVVKGLIEKFTNK	PSMs_S.capitis	439_r2	637.116009	4	691.092775	3	y18	6.1	0	417	3
MSDIINQIVKVVKGLIEKFTNK	PSMs_S.capitis	439_r3	637.116009	4	691.092775	3	y18	6.17	0	414	5
MSDIINQIVKVVKGLIEKFTNK	PSMs_S.capitis	468_r1	637.116009	4	691.092775	3	y18	#N/A	#N/A	#N/A	#N/A
MSDIINQIVKVVKGLIEKFTNK	PSMs_S.capitis	468_r2	637.116009	4	691.092775	3	y18	6.1	2	412	2
MSDIINQIVKVVKGLIEKFTNK	PSMs_S.capitis	468_r3	637.116009	4	691.092775	3	y18	6.12	1	414	3
MSDIINQIVKVVKGLIEKFTNK	PSMs_S.capitis	469_r1	637.116009	4	691.092775	3	y18	#N/A	#N/A	#N/A	#N/A
MSDIINQIVKVVKGLIEKFTNK	PSMs_S.capitis	470_r1	637.116009	4	691.092775	3	y18	6.1	52541	416	1
MSDIINQIVKVVKGLIEKFTNK	PSMs_S.capitis	470_r2	637.116009	4	691.092775	3	y18	6.1	56458	415	1
MSDIINQIVKVVKGLIEKFTNK	PSMs_S.capitis	470_r3	637.116009	4	691.092775	3	y18	6.1	56628	414	1
MSDIINQIVKVVKGLIEKFTNK	PSMs_S.capitis	475_r1	637.116009	4	691.092775	3	y18	6.04	3	413	1
MSDIINQIVKVVKGLIEKFTNK	PSMs_S.capitis	475_r2	637.116009	4	691.092775	3	y18	6.07	3	412	1
MSDIINQIVKVVKGLIEKFTNK	PSMs_S.capitis	475_r3	637.116009	4	691.092775	3	y18	6.1	3	412	2
MSDIINQIVKVVKGLIEKFTNK	PSMs_S.capitis	480_r1	637.116009	4	691.092775	3	y18	6.04	0	414	5
MSDIINQIVKVVKGLIEKFTNK	PSMs_S.capitis	480_r2	637.116009	4	691.092775	3	y18	6.1	1	414	4
MSDIINQIVKVVKGLIEKFTNK	PSMs_S.capitis	480_r3	637.116009	4	691.092775	3	y18	6.15	1	411	1
MSDIINQIVKVVKGLIEKFTNK	PSMs_S.capitis	482_r1	637.116009	4	691.092775	3	y18	6.12	669	415	1
MSDIINQIVKVVKGLIEKFTNK	PSMs_S.capitis	482_r2	637.116009	4	691.092775	3	y18	6.12	2	411	2
MSDIINQIVKVVKGLIEKFTNK	PSMs_S.capitis	482_r3	637.116009	4	691.092775	3	y18	6.1	1	412	1
MSDIINQIVKVVKGLIEKFTNK	PSMs_S.capitis	487_r1	637.116009	4	691.092775	3	y18	#N/A	#N/A	#N/A	#N/A
MSDIINQIVKVVKGLIEKFTNK	PSMs_S.capitis	487_r2	637.116009	4	691.092775	3	y18	6.1	0	411	5
MSDIINQIVKVVKGLIEKFTNK	PSMs_S.capitis	487_r3	637.116009	4	691.092775	3	y18	6.04	0	413	5
MSDIINQIVKVVKGLIEKFTNK	PSMs_S.capitis	488_r1	637.116009	4	691.092775	3	y18	6.05	0	413	5
MSDIINQIVKVVKGLIEKFTNK	PSMs_S.capitis	488_r2	637.116009	4	691.092775	3	y18	6.07	2	412	2
MSDIINQIVKVVKGLIEKFTNK	PSMs_S.capitis	488_r3	637.116009	4	691.092775	3	y18	6.1	2	410	2
MSDIINQIVKVVKGLIEKFTNK	PSMs_S.capitis	490_r1	637.116009	4	691.092775	3	y18	6.12	2	411	5
MSDIINQIVKVVKGLIEKFTNK	PSMs_S.capitis	490_r2	637.116009	4	691.092775	3	y18	6.1	605	412	1
MSDIINQIVKVVKGLIEKFTNK	PSMs_S.capitis	490_r3	637.116009	4	691.092775	3	y18	6.04	0	413	3
MSDIINQIVKVVKGLIEKFTNK	PSMs_S.capitis	211217_QCpool_Scapitis	637.116009	4	653.398087	3	y17	6.16	13787	623	2
MSDIINQIVKVVKGLIEKFTNK	PSMs_S.capitis	439_r1	637.116009	4	653.398087	3	y17	6.04	0	414	4
MSDIINQIVKVVKGLIEKFTNK	PSMs_S.capitis	439_r2	637.116009	4	653.398087	3	y17	6.1	1	418	1
MSDIINQIVKVVKGLIEKFTNK	PSMs_S.capitis	439_r3	637.116009	4	653.398087	3	y17	6.04	1	414	2
MSDIINQIVKVVKGLIEKFTNK	PSMs_S.capitis	468_r1	637.116009	4	653.398087	3	y17	#N/A	#N/A	#N/A	#N/A
MSDIINQIVKVVKGLIEKFTNK	PSMs_S.capitis	468_r2	637.116009	4	653.398087	3	y17	6.07	3	411	1
MSDIINQIVKVVKGLIEKFTNK	PSMs_S.capitis	468_r3	637.116009	4	653.398087	3	y17	6.04	2	414	2
MSDIINQIVKVVKGLIEKFTNK	PSMs_S.capitis	469_r1	637.116009	4	653.398087	3	y17	#N/A	#N/A	#N/A	#N/A
MSDIINQIVKVVKGLIEKFTNK	PSMs_S.capitis	470_r1	637.116009	4	653.398087	3	y17	6.1	23094	416	2
MSDIINQIVKVVKGLIEKFTNK	PSMs_S.capitis	470_r2	637.116009	4	653.398087	3	y17	6.1	26883	418	2
MSDIINQIVKVVKGLIEKFTNK	PSMs_S.capitis	470_r3	637.116009	4	653.398087	3	y17	6.1	26441	414	2
MSDIINQIVKVVKGLIEKFTNK	PSMs_S.capitis	475_r1	637.116009	4	653.398087	3	y17	6.09	1	414	3
MSDIINQIVKVVKGLIEKFTNK	PSMs_S.capitis	475_r2	637.116009	4	653.398087	3	y17	6.17	0	415	4
MSDIINQIVKVVKGLIEKFTNK	PSMs_S.capitis	475_r3	637.116009	4	653.398087	3	y17	6.14	1	415	3
MSDIINQIVKVVKGLIEKFTNK	PSMs_S.capitis	480_r1	637.116009	4	653.398087	3	y17	6.15	1	414	4
MSDIINQIVKVVKGLIEKFTNK	PSMs_S.capitis	480_r2	637.116009	4	653.398087	3	y17	6.04	0	416	5
MSDIINQIVKVVKGLIEKFTNK	PSMs_S.capitis	480_r3	637.116009	4	653.398087	3	y17	6.05	1	413	2
MSDIINQIVKVVKGLIEKFTNK	PSMs_S.capitis	482_r1	637.116009	4	653.398087	3	y17	6.05	1	417	5
MSDIINQIVKVVKGLIEKFTNK	PSMs_S.capitis	482_r2	637.116009	4	653.398087	3	y17	6.17	0	413	5
MSDIINQIVKVVKGLIEKFTNK	PSMs_S.capitis	482_r3	637.116009	4	653.398087	3	y17	6.15	0	414	5
MSDIINQIVKVVKGLIEKFTNK	PSMs_S.capitis	487_r1	637.116009	4	653.398087	3	y17	#N/A	#N/A	#N/A	#N/A
MSDIINQIVKVVKGLIEKFTNK	PSMs_S.capitis	487_r2	637.116009	4	653.398087	3	y17	6.14	0	412	4
MSDIINQIVKVVKGLIEKFTNK	PSMs_S.capitis	487_r3	637.116009	4	653.398087	3	y17	6.04	1	413	2
MSDIINQIVKVVKGLIEKFTNK	PSMs_S.capitis	488_r1	637.116009	4	653.398087	3	y17	6.12	2	413	2
MSDIINQIVKVVKGLIEKFTNK	PSMs_S.capitis	488_r2	637.116009	4	653.398087	3	y17	6.1	1	414	3
MSDIINQIVKVVKGLIEKFTNK	PSMs_S.capitis	488_r3	637.116009	4	653.398087	3	y17	6.12	0	413	4
MSDIINQIVKVVKGLIEKFTNK	PSMs_S.capitis	490_r1	637.116009	4	653.398087	3	y17	6.1	54	416	2
MSDIINQIVKVVKGLIEKFTNK	PSMs_S.capitis	490_r2	637.116009	4	653.398087	3	y17	6.09	1	412	2
MSDIINQIVKVVKGLIEKFTNK	PSMs_S.capitis	490_r3	637.116009	4	653.398087	3	y17	6.1	1	415	1
QDIISTIGDLVKWIIDTVNKFTKK	dPSMs_S.aureus	211217_QCpool_Saureus	694.64683	4	844.831508	3	y22	6.27	1470	676	5
QDIISTIGDLVKWIIDTVNKFTKK	dPSMs_S.aureus	439_r1	694.64683	4	844.831508	3	y22	6.17	6271	635	5
QDIISTIGDLVKWIIDTVNKFTKK	dPSMs_S.aureus	439_r2	694.64683	4	844.831508	3	y22	6.17	6198	646	5
QDIISTIGDLVKWIIDTVNKFTKK	dPSMs_S.aureus	439_r3	694.64683	4	844.831508	3	y22	6.15	4833	641	5
QDIISTIGDLVKWIIDTVNKFTKK	dPSMs_S.aureus	468_r1	694.64683	4	844.831508	3	y22	#N/A	#N/A	#N/A	#N/A
QDIISTIGDLVKWIIDTVNKFTKK	dPSMs_S.aureus	468_r2	694.64683	4	844.831508	3	y22	6.13	1	639	3
QDIISTIGDLVKWIIDTVNKFTKK	dPSMs_S.aureus	468_r3	694.64683	4	844.831508	3	y22	6.13	1	641	2
QDIISTIGDLVKWIIDTVNKFTKK	dPSMs_S.aureus	469_r1	694.64683	4	844.831508	3	y22	#N/A	#N/A	#N/A	#N/A
QDIISTIGDLVKWIIDTVNKFTKK	dPSMs_S.aureus	470_r1	694.64683	4	844.831508	3	y22	6.08	1	644	3
QDIISTIGDLVKWIIDTVNKFTKK	dPSMs_S.aureus	470_r2	694.64683	4	844.831508	3	y22	6.17	2	643	5
QDIISTIGDLVKWIIDTVNKFTKK	dPSMs_S.aureus	470_r3	694.64683	4	844.831508	3	y22	6.23	1	641	4
QDIISTIGDLVKWIIDTVNKFTKK	dPSMs_S.aureus	475_r1	694.64683	4	844.831508	3	y22	6.13	5927	644	5
QDIISTIGDLVKWIIDTVNKFTKK	dPSMs_S.aureus	475_r2	694.64683	4	844.831508	3	y22	6.18	2453	638	5
QDIISTIGDLVKWIIDTVNKFTKK	dPSMs_S.aureus	475_r3	694.64683	4	844.831508	3	y22	6.15	4754	642	5
QDIISTIGDLVKWIIDTVNKFTKK	dPSMs_S.aureus	480_r1	694.64683	4	844.831508	3	y22	6.17	8648	643	5
QDIISTIGDLVKWIIDTVNKFTKK	dPSMs_S.aureus	480_r2	694.64683	4	844.831508	3	y22	6.15	6853	643	5
QDIISTIGDLVKWIIDTVNKFTKK	dPSMs_S.aureus	480_r3	694.64683	4	844.831508	3	y22	6.17	6777	637	5
QDIISTIGDLVKWIIDTVNKFTKK	dPSMs_S.aureus	482_r1	694.64683	4	844.831508	3	y22	6.13	7523	687	5
QDIISTIGDLVKWIIDTVNKFTKK	dPSMs_S.aureus	482_r2	694.64683	4	844.831508	3	y22	6.17	6627	639	5
QDIISTIGDLVKWIIDTVNKFTKK	dPSMs_S.aureus	482_r3	694.64683	4	844.831508	3	y22	6.15	3205	731	5
QDIISTIGDLVKWIIDTVNKFTKK	dPSMs_S.aureus	487_r1	694.64683	4	844.831508	3	y22	6.13	6553	639	5
QDIISTIGDLVKWIIDTVNKFTKK	dPSMs_S.aureus	487_r2	694.64683	4	844.831508	3	y22	6.17	4487	638	5
QDIISTIGDLVKWIIDTVNKFTKK	dPSMs_S.aureus	487_r3	694.64683	4	844.831508	3	y22	6.17	4553	639	5
QDIISTIGDLVKWIIDTVNKFTKK	dPSMs_S.aureus	488_r1	694.64683	4	844.831508	3	y22	6.18	0	640	4
QDIISTIGDLVKWIIDTVNKFTKK	dPSMs_S.aureus	488_r2	694.64683	4	844.831508	3	y22	6.05	3	638	3
QDIISTIGDLVKWIIDTVNKFTKK	dPSMs_S.aureus	488_r3	694.64683	4	844.831508	3	y22	6.05	2	638	3
QDIISTIGDLVKWIIDTVNKFTKK	dPSMs_S.aureus	490_r1	694.64683	4	844.831508	3	y22	6.15	1	641	4
QDIISTIGDLVKWIIDTVNKFTKK	dPSMs_S.aureus	490_r2	694.64683	4	844.831508	3	y22	6.07	1	637	2
QDIISTIGDLVKWIIDTVNKFTKK	dPSMs_S.aureus	490_r3	694.64683	4	844.831508	3	y22	6.1	1	642	4
QDIISTIGDLVKWIIDTVNKFTKK	dPSMs_S.aureus	211217_QCpool_Saureus	694.64683	4	807.13682	3	y21	6.27	11805	679	2
QDIISTIGDLVKWIIDTVNKFTKK	dPSMs_S.aureus	439_r1	694.64683	4	807.13682	3	y21	6.17	19118	644	2
QDIISTIGDLVKWIIDTVNKFTKK	dPSMs_S.aureus	439_r2	694.64683	4	807.13682	3	y21	6.17	17061	649	2
QDIISTIGDLVKWIIDTVNKFTKK	dPSMs_S.aureus	439_r3	694.64683	4	807.13682	3	y21	6.17	15793	644	2
QDIISTIGDLVKWIIDTVNKFTKK	dPSMs_S.aureus	468_r1	694.64683	4	807.13682	3	y21	#N/A	#N/A	#N/A	#N/A
QDIISTIGDLVKWIIDTVNKFTKK	dPSMs_S.aureus	468_r2	694.64683	4	807.13682	3	y21	6.18	3	639	2
QDIISTIGDLVKWIIDTVNKFTKK	dPSMs_S.aureus	468_r3	694.64683	4	807.13682	3	y21	6.13	1	643	3
QDIISTIGDLVKWIIDTVNKFTKK	dPSMs_S.aureus	469_r1	694.64683	4	807.13682	3	y21	#N/A	#N/A	#N/A	#N/A
QDIISTIGDLVKWIIDTVNKFTKK	dPSMs_S.aureus	470_r1	694.64683	4	807.13682	3	y21	6.05	1	644	4
QDIISTIGDLVKWIIDTVNKFTKK	dPSMs_S.aureus	470_r2	694.64683	4	807.13682	3	y21	6.07	2	646	3
QDIISTIGDLVKWIIDTVNKFTKK	dPSMs_S.aureus	470_r3	694.64683	4	807.13682	3	y21	6.05	0	643	5
QDIISTIGDLVKWIIDTVNKFTKK	dPSMs_S.aureus	475_r1	694.64683	4	807.13682	3	y21	6.17	18488	644	2
QDIISTIGDLVKWIIDTVNKFTKK	dPSMs_S.aureus	475_r2	694.64683	4	807.13682	3	y21	6.17	19367	644	2
QDIISTIGDLVKWIIDTVNKFTKK	dPSMs_S.aureus	475_r3	694.64683	4	807.13682	3	y21	6.17	13673	645	2
QDIISTIGDLVKWIIDTVNKFTKK	dPSMs_S.aureus	480_r1	694.64683	4	807.13682	3	y21	6.17	17833	643	3
QDIISTIGDLVKWIIDTVNKFTKK	dPSMs_S.aureus	480_r2	694.64683	4	807.13682	3	y21	6.17	18073	644	2
QDIISTIGDLVKWIIDTVNKFTKK	dPSMs_S.aureus	480_r3	694.64683	4	807.13682	3	y21	6.17	20569	641	2
QDIISTIGDLVKWIIDTVNKFTKK	dPSMs_S.aureus	482_r1	694.64683	4	807.13682	3	y21	6.17	15750	693	2
QDIISTIGDLVKWIIDTVNKFTKK	dPSMs_S.aureus	482_r2	694.64683	4	807.13682	3	y21	6.18	13638	639	3
QDIISTIGDLVKWIIDTVNKFTKK	dPSMs_S.aureus	482_r3	694.64683	4	807.13682	3	y21	6.17	17873	733	2
QDIISTIGDLVKWIIDTVNKFTKK	dPSMs_S.aureus	487_r1	694.64683	4	807.13682	3	y21	6.15	15157	641	2
QDIISTIGDLVKWIIDTVNKFTKK	dPSMs_S.aureus	487_r2	694.64683	4	807.13682	3	y21	6.15	15811	638	2
QDIISTIGDLVKWIIDTVNKFTKK	dPSMs_S.aureus	487_r3	694.64683	4	807.13682	3	y21	6.15	16332	641	2
QDIISTIGDLVKWIIDTVNKFTKK	dPSMs_S.aureus	488_r1	694.64683	4	807.13682	3	y21	6.17	533	641	2
QDIISTIGDLVKWIIDTVNKFTKK	dPSMs_S.aureus	488_r2	694.64683	4	807.13682	3	y21	6.07	2	642	4
QDIISTIGDLVKWIIDTVNKFTKK	dPSMs_S.aureus	488_r3	694.64683	4	807.13682	3	y21	6.05	1	641	4
QDIISTIGDLVKWIIDTVNKFTKK	dPSMs_S.aureus	490_r1	694.64683	4	807.13682	3	y21	6.07	1	645	5
QDIISTIGDLVKWIIDTVNKFTKK	dPSMs_S.aureus	490_r2	694.64683	4	807.13682	3	y21	6.15	1	639	4
QDIISTIGDLVKWIIDTVNKFTKK	dPSMs_S.aureus	490_r3	694.64683	4	807.13682	3	y21	6.18	5	642	1
QDIISTIGDLVKWIIDTVNKFTKK	dPSMs_S.aureus	211217_QCpool_Saureus	694.64683	4	769.442132	3	y20	6.24	25257	679	1
QDIISTIGDLVKWIIDTVNKFTKK	dPSMs_S.aureus	439_r1	694.64683	4	769.442132	3	y20	6.17	55315	643	1
QDIISTIGDLVKWIIDTVNKFTKK	dPSMs_S.aureus	439_r2	694.64683	4	769.442132	3	y20	6.17	50301	647	1
QDIISTIGDLVKWIIDTVNKFTKK	dPSMs_S.aureus	439_r3	694.64683	4	769.442132	3	y20	6.17	55879	644	1
QDIISTIGDLVKWIIDTVNKFTKK	dPSMs_S.aureus	468_r1	694.64683	4	769.442132	3	y20	#N/A	#N/A	#N/A	#N/A
QDIISTIGDLVKWIIDTVNKFTKK	dPSMs_S.aureus	468_r2	694.64683	4	769.442132	3	y20	6.05	5	636	1
QDIISTIGDLVKWIIDTVNKFTKK	dPSMs_S.aureus	468_r3	694.64683	4	769.442132	3	y20	6.08	0	644	5
QDIISTIGDLVKWIIDTVNKFTKK	dPSMs_S.aureus	469_r1	694.64683	4	769.442132	3	y20	#N/A	#N/A	#N/A	#N/A
QDIISTIGDLVKWIIDTVNKFTKK	dPSMs_S.aureus	470_r1	694.64683	4	769.442132	3	y20	6.17	629	644	1
QDIISTIGDLVKWIIDTVNKFTKK	dPSMs_S.aureus	470_r2	694.64683	4	769.442132	3	y20	6.15	3	645	2
QDIISTIGDLVKWIIDTVNKFTKK	dPSMs_S.aureus	470_r3	694.64683	4	769.442132	3	y20	6.18	837	641	1
QDIISTIGDLVKWIIDTVNKFTKK	dPSMs_S.aureus	475_r1	694.64683	4	769.442132	3	y20	6.15	56365	647	1
QDIISTIGDLVKWIIDTVNKFTKK	dPSMs_S.aureus	475_r2	694.64683	4	769.442132	3	y20	6.15	57287	644	1
QDIISTIGDLVKWIIDTVNKFTKK	dPSMs_S.aureus	475_r3	694.64683	4	769.442132	3	y20	6.17	44527	643	1
QDIISTIGDLVKWIIDTVNKFTKK	dPSMs_S.aureus	480_r1	694.64683	4	769.442132	3	y20	6.15	70054	642	1
QDIISTIGDLVKWIIDTVNKFTKK	dPSMs_S.aureus	480_r2	694.64683	4	769.442132	3	y20	6.17	61573	646	1
QDIISTIGDLVKWIIDTVNKFTKK	dPSMs_S.aureus	480_r3	694.64683	4	769.442132	3	y20	6.17	65061	644	1
QDIISTIGDLVKWIIDTVNKFTKK	dPSMs_S.aureus	482_r1	694.64683	4	769.442132	3	y20	6.17	49680	692	1
QDIISTIGDLVKWIIDTVNKFTKK	dPSMs_S.aureus	482_r2	694.64683	4	769.442132	3	y20	6.17	51141	642	1
QDIISTIGDLVKWIIDTVNKFTKK	dPSMs_S.aureus	482_r3	694.64683	4	769.442132	3	y20	6.17	64694	735	1
QDIISTIGDLVKWIIDTVNKFTKK	dPSMs_S.aureus	487_r1	694.64683	4	769.442132	3	y20	6.15	56927	642	1
QDIISTIGDLVKWIIDTVNKFTKK	dPSMs_S.aureus	487_r2	694.64683	4	769.442132	3	y20	6.15	53267	639	1
QDIISTIGDLVKWIIDTVNKFTKK	dPSMs_S.aureus	487_r3	694.64683	4	769.442132	3	y20	6.15	50731	643	1
QDIISTIGDLVKWIIDTVNKFTKK	dPSMs_S.aureus	488_r1	694.64683	4	769.442132	3	y20	6.17	731	641	1
QDIISTIGDLVKWIIDTVNKFTKK	dPSMs_S.aureus	488_r2	694.64683	4	769.442132	3	y20	6.2	1865	642	1
QDIISTIGDLVKWIIDTVNKFTKK	dPSMs_S.aureus	488_r3	694.64683	4	769.442132	3	y20	6.03	0	640	5
QDIISTIGDLVKWIIDTVNKFTKK	dPSMs_S.aureus	490_r1	694.64683	4	769.442132	3	y20	6.18	1201	644	1
QDIISTIGDLVKWIIDTVNKFTKK	dPSMs_S.aureus	490_r2	694.64683	4	769.442132	3	y20	6.05	2	638	1
QDIISTIGDLVKWIIDTVNKFTKK	dPSMs_S.aureus	490_r3	694.64683	4	769.442132	3	y20	6.13	0	645	5
QDIISTIGDLVKWIIDTVNKFTKK	dPSMs_S.aureus	211217_QCpool_Saureus	694.64683	4	740.431456	3	y19	6.24	10557	683	3
QDIISTIGDLVKWIIDTVNKFTKK	dPSMs_S.aureus	439_r1	694.64683	4	740.431456	3	y19	6.15	15550	640	3
QDIISTIGDLVKWIIDTVNKFTKK	dPSMs_S.aureus	439_r2	694.64683	4	740.431456	3	y19	6.17	11644	651	3
QDIISTIGDLVKWIIDTVNKFTKK	dPSMs_S.aureus	439_r3	694.64683	4	740.431456	3	y19	6.17	11567	645	3
QDIISTIGDLVKWIIDTVNKFTKK	dPSMs_S.aureus	468_r1	694.64683	4	740.431456	3	y19	#N/A	#N/A	#N/A	#N/A
QDIISTIGDLVKWIIDTVNKFTKK	dPSMs_S.aureus	468_r2	694.64683	4	740.431456	3	y19	6.15	0	641	5
QDIISTIGDLVKWIIDTVNKFTKK	dPSMs_S.aureus	468_r3	694.64683	4	740.431456	3	y19	6.12	1	644	4
QDIISTIGDLVKWIIDTVNKFTKK	dPSMs_S.aureus	469_r1	694.64683	4	740.431456	3	y19	#N/A	#N/A	#N/A	#N/A
QDIISTIGDLVKWIIDTVNKFTKK	dPSMs_S.aureus	470_r1	694.64683	4	740.431456	3	y19	6.22	1	645	2
QDIISTIGDLVKWIIDTVNKFTKK	dPSMs_S.aureus	470_r2	694.64683	4	740.431456	3	y19	6.1	2	646	4
QDIISTIGDLVKWIIDTVNKFTKK	dPSMs_S.aureus	470_r3	694.64683	4	740.431456	3	y19	6.18	3	641	3
QDIISTIGDLVKWIIDTVNKFTKK	dPSMs_S.aureus	475_r1	694.64683	4	740.431456	3	y19	6.15	9945	646	3
QDIISTIGDLVKWIIDTVNKFTKK	dPSMs_S.aureus	475_r2	694.64683	4	740.431456	3	y19	6.15	16391	644	3
QDIISTIGDLVKWIIDTVNKFTKK	dPSMs_S.aureus	475_r3	694.64683	4	740.431456	3	y19	6.13	12344	642	4
QDIISTIGDLVKWIIDTVNKFTKK	dPSMs_S.aureus	480_r1	694.64683	4	740.431456	3	y19	6.15	18645	642	2
QDIISTIGDLVKWIIDTVNKFTKK	dPSMs_S.aureus	480_r2	694.64683	4	740.431456	3	y19	6.17	14694	647	3
QDIISTIGDLVKWIIDTVNKFTKK	dPSMs_S.aureus	480_r3	694.64683	4	740.431456	3	y19	6.15	16824	639	3
QDIISTIGDLVKWIIDTVNKFTKK	dPSMs_S.aureus	482_r1	694.64683	4	740.431456	3	y19	6.17	14165	693	3
QDIISTIGDLVKWIIDTVNKFTKK	dPSMs_S.aureus	482_r2	694.64683	4	740.431456	3	y19	6.17	16849	640	2
QDIISTIGDLVKWIIDTVNKFTKK	dPSMs_S.aureus	482_r3	694.64683	4	740.431456	3	y19	6.17	17742	725	3
QDIISTIGDLVKWIIDTVNKFTKK	dPSMs_S.aureus	487_r1	694.64683	4	740.431456	3	y19	6.17	14365	641	3
QDIISTIGDLVKWIIDTVNKFTKK	dPSMs_S.aureus	487_r2	694.64683	4	740.431456	3	y19	6.17	13123	643	3
QDIISTIGDLVKWIIDTVNKFTKK	dPSMs_S.aureus	487_r3	694.64683	4	740.431456	3	y19	6.15	14218	643	3
QDIISTIGDLVKWIIDTVNKFTKK	dPSMs_S.aureus	488_r1	694.64683	4	740.431456	3	y19	6.18	81	639	3
QDIISTIGDLVKWIIDTVNKFTKK	dPSMs_S.aureus	488_r2	694.64683	4	740.431456	3	y19	6.18	42	637	2
QDIISTIGDLVKWIIDTVNKFTKK	dPSMs_S.aureus	488_r3	694.64683	4	740.431456	3	y19	6.18	357	636	2
QDIISTIGDLVKWIIDTVNKFTKK	dPSMs_S.aureus	490_r1	694.64683	4	740.431456	3	y19	6.12	4	642	2
QDIISTIGDLVKWIIDTVNKFTKK	dPSMs_S.aureus	490_r2	694.64683	4	740.431456	3	y19	6.2	1	639	3
QDIISTIGDLVKWIIDTVNKFTKK	dPSMs_S.aureus	490_r3	694.64683	4	740.431456	3	y19	6.08	3	642	2
QDIISTIGDLVKWIIDTVNKFTKK	dPSMs_S.aureus	211217_QCpool_Saureus	694.64683	4	706.748897	3	y18	6.27	3061	681	4
QDIISTIGDLVKWIIDTVNKFTKK	dPSMs_S.aureus	439_r1	694.64683	4	706.748897	3	y18	6.17	8834	646	4
QDIISTIGDLVKWIIDTVNKFTKK	dPSMs_S.aureus	439_r2	694.64683	4	706.748897	3	y18	6.15	11483	651	4
QDIISTIGDLVKWIIDTVNKFTKK	dPSMs_S.aureus	439_r3	694.64683	4	706.748897	3	y18	6.17	10295	645	4
QDIISTIGDLVKWIIDTVNKFTKK	dPSMs_S.aureus	468_r1	694.64683	4	706.748897	3	y18	#N/A	#N/A	#N/A	#N/A
QDIISTIGDLVKWIIDTVNKFTKK	dPSMs_S.aureus	468_r2	694.64683	4	706.748897	3	y18	6.23	1	645	4
QDIISTIGDLVKWIIDTVNKFTKK	dPSMs_S.aureus	468_r3	694.64683	4	706.748897	3	y18	6.08	3	644	1
QDIISTIGDLVKWIIDTVNKFTKK	dPSMs_S.aureus	469_r1	694.64683	4	706.748897	3	y18	#N/A	#N/A	#N/A	#N/A
QDIISTIGDLVKWIIDTVNKFTKK	dPSMs_S.aureus	470_r1	694.64683	4	706.748897	3	y18	6.18	1	647	5
QDIISTIGDLVKWIIDTVNKFTKK	dPSMs_S.aureus	470_r2	694.64683	4	706.748897	3	y18	6.18	4	648	1
QDIISTIGDLVKWIIDTVNKFTKK	dPSMs_S.aureus	470_r3	694.64683	4	706.748897	3	y18	6.15	5	641	2
QDIISTIGDLVKWIIDTVNKFTKK	dPSMs_S.aureus	475_r1	694.64683	4	706.748897	3	y18	6.17	9721	649	4
QDIISTIGDLVKWIIDTVNKFTKK	dPSMs_S.aureus	475_r2	694.64683	4	706.748897	3	y18	6.15	11797	645	4
QDIISTIGDLVKWIIDTVNKFTKK	dPSMs_S.aureus	475_r3	694.64683	4	706.748897	3	y18	6.15	13156	649	3
QDIISTIGDLVKWIIDTVNKFTKK	dPSMs_S.aureus	480_r1	694.64683	4	706.748897	3	y18	6.17	16516	644	4
QDIISTIGDLVKWIIDTVNKFTKK	dPSMs_S.aureus	480_r2	694.64683	4	706.748897	3	y18	6.15	14289	653	4
QDIISTIGDLVKWIIDTVNKFTKK	dPSMs_S.aureus	480_r3	694.64683	4	706.748897	3	y18	6.15	14579	641	4
QDIISTIGDLVKWIIDTVNKFTKK	dPSMs_S.aureus	482_r1	694.64683	4	706.748897	3	y18	6.17	13455	695	4
QDIISTIGDLVKWIIDTVNKFTKK	dPSMs_S.aureus	482_r2	694.64683	4	706.748897	3	y18	6.17	9694	639	4
QDIISTIGDLVKWIIDTVNKFTKK	dPSMs_S.aureus	482_r3	694.64683	4	706.748897	3	y18	6.17	11403	736	4
QDIISTIGDLVKWIIDTVNKFTKK	dPSMs_S.aureus	487_r1	694.64683	4	706.748897	3	y18	6.15	9233	644	4
QDIISTIGDLVKWIIDTVNKFTKK	dPSMs_S.aureus	487_r2	694.64683	4	706.748897	3	y18	6.15	12588	642	4
QDIISTIGDLVKWIIDTVNKFTKK	dPSMs_S.aureus	487_r3	694.64683	4	706.748897	3	y18	6.17	4589	642	4
QDIISTIGDLVKWIIDTVNKFTKK	dPSMs_S.aureus	488_r1	694.64683	4	706.748897	3	y18	6.22	0	644	5
QDIISTIGDLVKWIIDTVNKFTKK	dPSMs_S.aureus	488_r2	694.64683	4	706.748897	3	y18	6.05	1	643	5
QDIISTIGDLVKWIIDTVNKFTKK	dPSMs_S.aureus	488_r3	694.64683	4	706.748897	3	y18	6.18	695	641	1
QDIISTIGDLVKWIIDTVNKFTKK	dPSMs_S.aureus	490_r1	694.64683	4	706.748897	3	y18	6.22	2	644	3
QDIISTIGDLVKWIIDTVNKFTKK	dPSMs_S.aureus	490_r2	694.64683	4	706.748897	3	y18	6.13	0	641	5
QDIISTIGDLVKWIIDTVNKFTKK	dPSMs_S.aureus	490_r3	694.64683	4	706.748897	3	y18	6.05	1	647	3
DIISTIGDLVKWIIDTVNKFTKK	dPSMs_S.aureus	211217_QCpool_Saureus	662.632186	4	807.13682	3	y21	6.25	1828	431	1
DIISTIGDLVKWIIDTVNKFTKK	dPSMs_S.aureus	439_r1	662.632186	4	807.13682	3	y21	6.29	30328	503	2
DIISTIGDLVKWIIDTVNKFTKK	dPSMs_S.aureus	439_r2	662.632186	4	807.13682	3	y21	6.27	38865	459	1
DIISTIGDLVKWIIDTVNKFTKK	dPSMs_S.aureus	439_r3	662.632186	4	807.13682	3	y21	6.27	35574	549	1
DIISTIGDLVKWIIDTVNKFTKK	dPSMs_S.aureus	468_r1	662.632186	4	807.13682	3	y21	6.24	0	413	5
DIISTIGDLVKWIIDTVNKFTKK	dPSMs_S.aureus	468_r2	662.632186	4	807.13682	3	y21	6.2	0	411	5
DIISTIGDLVKWIIDTVNKFTKK	dPSMs_S.aureus	468_r3	662.632186	4	807.13682	3	y21	6.32	0	412	3
DIISTIGDLVKWIIDTVNKFTKK	dPSMs_S.aureus	469_r1	662.632186	4	807.13682	3	y21	6.25	3	410	1
DIISTIGDLVKWIIDTVNKFTKK	dPSMs_S.aureus	470_r1	662.632186	4	807.13682	3	y21	6.25	2	412	1
DIISTIGDLVKWIIDTVNKFTKK	dPSMs_S.aureus	470_r2	662.632186	4	807.13682	3	y21	6.22	1	414	2
DIISTIGDLVKWIIDTVNKFTKK	dPSMs_S.aureus	470_r3	662.632186	4	807.13682	3	y21	6.2	0	412	3
DIISTIGDLVKWIIDTVNKFTKK	dPSMs_S.aureus	475_r1	662.632186	4	807.13682	3	y21	6.27	45843	415	1
DIISTIGDLVKWIIDTVNKFTKK	dPSMs_S.aureus	475_r2	662.632186	4	807.13682	3	y21	6.27	48890	833	1
DIISTIGDLVKWIIDTVNKFTKK	dPSMs_S.aureus	475_r3	662.632186	4	807.13682	3	y21	6.27	42335	977	1
DIISTIGDLVKWIIDTVNKFTKK	dPSMs_S.aureus	480_r1	662.632186	4	807.13682	3	y21	6.27	51961	1553	1
DIISTIGDLVKWIIDTVNKFTKK	dPSMs_S.aureus	480_r2	662.632186	4	807.13682	3	y21	6.29	48725	849	2
DIISTIGDLVKWIIDTVNKFTKK	dPSMs_S.aureus	480_r3	662.632186	4	807.13682	3	y21	6.27	50975	508	1
DIISTIGDLVKWIIDTVNKFTKK	dPSMs_S.aureus	482_r1	662.632186	4	807.13682	3	y21	6.27	54603	1767	1
DIISTIGDLVKWIIDTVNKFTKK	dPSMs_S.aureus	482_r2	662.632186	4	807.13682	3	y21	6.29	31970	1539	2
DIISTIGDLVKWIIDTVNKFTKK	dPSMs_S.aureus	482_r3	662.632186	4	807.13682	3	y21	6.27	41767	2606	1
DIISTIGDLVKWIIDTVNKFTKK	dPSMs_S.aureus	487_r1	662.632186	4	807.13682	3	y21	6.25	38552	937	1
DIISTIGDLVKWIIDTVNKFTKK	dPSMs_S.aureus	487_r2	662.632186	4	807.13682	3	y21	6.25	37375	410	1
DIISTIGDLVKWIIDTVNKFTKK	dPSMs_S.aureus	487_r3	662.632186	4	807.13682	3	y21	6.25	32439	412	1
DIISTIGDLVKWIIDTVNKFTKK	dPSMs_S.aureus	488_r1	662.632186	4	807.13682	3	y21	6.24	2	411	3
DIISTIGDLVKWIIDTVNKFTKK	dPSMs_S.aureus	488_r2	662.632186	4	807.13682	3	y21	6.3	87	412	2
DIISTIGDLVKWIIDTVNKFTKK	dPSMs_S.aureus	488_r3	662.632186	4	807.13682	3	y21	6.27	520	410	1
DIISTIGDLVKWIIDTVNKFTKK	dPSMs_S.aureus	490_r1	662.632186	4	807.13682	3	y21	6.2	420	412	1
DIISTIGDLVKWIIDTVNKFTKK	dPSMs_S.aureus	490_r2	662.632186	4	807.13682	3	y21	6.25	85	411	3
DIISTIGDLVKWIIDTVNKFTKK	dPSMs_S.aureus	490_r3	662.632186	4	807.13682	3	y21	6.19	0	413	5
DIISTIGDLVKWIIDTVNKFTKK	dPSMs_S.aureus	211217_QCpool_Saureus	662.632186	4	769.442132	3	y20	6.25	1041	434	2
DIISTIGDLVKWIIDTVNKFTKK	dPSMs_S.aureus	439_r1	662.632186	4	769.442132	3	y20	6.27	31308	504	1
DIISTIGDLVKWIIDTVNKFTKK	dPSMs_S.aureus	439_r2	662.632186	4	769.442132	3	y20	6.27	29774	857	2
DIISTIGDLVKWIIDTVNKFTKK	dPSMs_S.aureus	439_r3	662.632186	4	769.442132	3	y20	6.27	25617	2076	2
DIISTIGDLVKWIIDTVNKFTKK	dPSMs_S.aureus	468_r1	662.632186	4	769.442132	3	y20	6.32	3	413	2
DIISTIGDLVKWIIDTVNKFTKK	dPSMs_S.aureus	468_r2	662.632186	4	769.442132	3	y20	6.25	1	413	4
DIISTIGDLVKWIIDTVNKFTKK	dPSMs_S.aureus	468_r3	662.632186	4	769.442132	3	y20	6.3	370	413	1
DIISTIGDLVKWIIDTVNKFTKK	dPSMs_S.aureus	469_r1	662.632186	4	769.442132	3	y20	6.24	0	415	4
DIISTIGDLVKWIIDTVNKFTKK	dPSMs_S.aureus	470_r1	662.632186	4	769.442132	3	y20	6.2	0	415	4
DIISTIGDLVKWIIDTVNKFTKK	dPSMs_S.aureus	470_r2	662.632186	4	769.442132	3	y20	6.22	0	416	5
DIISTIGDLVKWIIDTVNKFTKK	dPSMs_S.aureus	470_r3	662.632186	4	769.442132	3	y20	6.22	1	412	2
DIISTIGDLVKWIIDTVNKFTKK	dPSMs_S.aureus	475_r1	662.632186	4	769.442132	3	y20	6.27	42265	412	2
DIISTIGDLVKWIIDTVNKFTKK	dPSMs_S.aureus	475_r2	662.632186	4	769.442132	3	y20	6.27	37681	784	2
DIISTIGDLVKWIIDTVNKFTKK	dPSMs_S.aureus	475_r3	662.632186	4	769.442132	3	y20	6.27	38892	1646	2
DIISTIGDLVKWIIDTVNKFTKK	dPSMs_S.aureus	480_r1	662.632186	4	769.442132	3	y20	6.27	39190	460	2
DIISTIGDLVKWIIDTVNKFTKK	dPSMs_S.aureus	480_r2	662.632186	4	769.442132	3	y20	6.29	48995	2916	1
DIISTIGDLVKWIIDTVNKFTKK	dPSMs_S.aureus	480_r3	662.632186	4	769.442132	3	y20	6.29	49677	503	2
DIISTIGDLVKWIIDTVNKFTKK	dPSMs_S.aureus	482_r1	662.632186	4	769.442132	3	y20	6.27	34555	1937	2
DIISTIGDLVKWIIDTVNKFTKK	dPSMs_S.aureus	482_r2	662.632186	4	769.442132	3	y20	6.29	33010	1886	1
DIISTIGDLVKWIIDTVNKFTKK	dPSMs_S.aureus	482_r3	662.632186	4	769.442132	3	y20	6.27	36755	1458	2
DIISTIGDLVKWIIDTVNKFTKK	dPSMs_S.aureus	487_r1	662.632186	4	769.442132	3	y20	6.25	30850	413	2
DIISTIGDLVKWIIDTVNKFTKK	dPSMs_S.aureus	487_r2	662.632186	4	769.442132	3	y20	6.25	35507	412	2
DIISTIGDLVKWIIDTVNKFTKK	dPSMs_S.aureus	487_r3	662.632186	4	769.442132	3	y20	6.25	28820	916	2
DIISTIGDLVKWIIDTVNKFTKK	dPSMs_S.aureus	488_r1	662.632186	4	769.442132	3	y20	6.27	694	413	1
DIISTIGDLVKWIIDTVNKFTKK	dPSMs_S.aureus	488_r2	662.632186	4	769.442132	3	y20	6.27	449	413	1
DIISTIGDLVKWIIDTVNKFTKK	dPSMs_S.aureus	488_r3	662.632186	4	769.442132	3	y20	6.24	1	411	4
DIISTIGDLVKWIIDTVNKFTKK	dPSMs_S.aureus	490_r1	662.632186	4	769.442132	3	y20	6.27	2	413	3
DIISTIGDLVKWIIDTVNKFTKK	dPSMs_S.aureus	490_r2	662.632186	4	769.442132	3	y20	6.32	1	411	4
DIISTIGDLVKWIIDTVNKFTKK	dPSMs_S.aureus	490_r3	662.632186	4	769.442132	3	y20	6.22	1	413	3
DIISTIGDLVKWIIDTVNKFTKK	dPSMs_S.aureus	211217_QCpool_Saureus	662.632186	4	740.431456	3	y19	6.18	1	432	5
DIISTIGDLVKWIIDTVNKFTKK	dPSMs_S.aureus	439_r1	662.632186	4	740.431456	3	y19	6.27	10886	504	3
DIISTIGDLVKWIIDTVNKFTKK	dPSMs_S.aureus	439_r2	662.632186	4	740.431456	3	y19	6.27	6297	464	4
DIISTIGDLVKWIIDTVNKFTKK	dPSMs_S.aureus	439_r3	662.632186	4	740.431456	3	y19	6.27	7526	550	3
DIISTIGDLVKWIIDTVNKFTKK	dPSMs_S.aureus	468_r1	662.632186	4	740.431456	3	y19	6.29	4	411	1
DIISTIGDLVKWIIDTVNKFTKK	dPSMs_S.aureus	468_r2	662.632186	4	740.431456	3	y19	6.25	1	412	1
DIISTIGDLVKWIIDTVNKFTKK	dPSMs_S.aureus	468_r3	662.632186	4	740.431456	3	y19	6.32	12	414	2
DIISTIGDLVKWIIDTVNKFTKK	dPSMs_S.aureus	469_r1	662.632186	4	740.431456	3	y19	6.2	0	413	5
DIISTIGDLVKWIIDTVNKFTKK	dPSMs_S.aureus	470_r1	662.632186	4	740.431456	3	y19	6.22	1	414	3
DIISTIGDLVKWIIDTVNKFTKK	dPSMs_S.aureus	470_r2	662.632186	4	740.431456	3	y19	6.25	2	415	1
DIISTIGDLVKWIIDTVNKFTKK	dPSMs_S.aureus	470_r3	662.632186	4	740.431456	3	y19	6.32	0	413	4
DIISTIGDLVKWIIDTVNKFTKK	dPSMs_S.aureus	475_r1	662.632186	4	740.431456	3	y19	6.27	9174	12762	3
DIISTIGDLVKWIIDTVNKFTKK	dPSMs_S.aureus	475_r2	662.632186	4	740.431456	3	y19	6.27	9106	415	4
DIISTIGDLVKWIIDTVNKFTKK	dPSMs_S.aureus	475_r3	662.632186	4	740.431456	3	y19	6.27	9663	459	3
DIISTIGDLVKWIIDTVNKFTKK	dPSMs_S.aureus	480_r1	662.632186	4	740.431456	3	y19	6.27	12081	596	3
DIISTIGDLVKWIIDTVNKFTKK	dPSMs_S.aureus	480_r2	662.632186	4	740.431456	3	y19	6.29	10908	509	3
DIISTIGDLVKWIIDTVNKFTKK	dPSMs_S.aureus	480_r3	662.632186	4	740.431456	3	y19	6.27	15515	504	3
DIISTIGDLVKWIIDTVNKFTKK	dPSMs_S.aureus	482_r1	662.632186	4	740.431456	3	y19	6.29	16922	6754	3
DIISTIGDLVKWIIDTVNKFTKK	dPSMs_S.aureus	482_r2	662.632186	4	740.431456	3	y19	6.27	10414	592	3
DIISTIGDLVKWIIDTVNKFTKK	dPSMs_S.aureus	482_r3	662.632186	4	740.431456	3	y19	6.27	13478	460	3
DIISTIGDLVKWIIDTVNKFTKK	dPSMs_S.aureus	487_r1	662.632186	4	740.431456	3	y19	6.25	9393	909	3
DIISTIGDLVKWIIDTVNKFTKK	dPSMs_S.aureus	487_r2	662.632186	4	740.431456	3	y19	6.25	7231	411	3
DIISTIGDLVKWIIDTVNKFTKK	dPSMs_S.aureus	487_r3	662.632186	4	740.431456	3	y19	6.25	8828	413	3
DIISTIGDLVKWIIDTVNKFTKK	dPSMs_S.aureus	488_r1	662.632186	4	740.431456	3	y19	6.32	233	412	2
DIISTIGDLVKWIIDTVNKFTKK	dPSMs_S.aureus	488_r2	662.632186	4	740.431456	3	y19	6.24	0	413	4
DIISTIGDLVKWIIDTVNKFTKK	dPSMs_S.aureus	488_r3	662.632186	4	740.431456	3	y19	6.22	2	411	2
DIISTIGDLVKWIIDTVNKFTKK	dPSMs_S.aureus	490_r1	662.632186	4	740.431456	3	y19	6.27	5	408	2
DIISTIGDLVKWIIDTVNKFTKK	dPSMs_S.aureus	490_r2	662.632186	4	740.431456	3	y19	6.24	538	9670	2
DIISTIGDLVKWIIDTVNKFTKK	dPSMs_S.aureus	490_r3	662.632186	4	740.431456	3	y19	6.19	1	413	2
DIISTIGDLVKWIIDTVNKFTKK	dPSMs_S.aureus	211217_QCpool_Saureus	662.632186	4	706.748897	3	y18	6.18	1	430	4
DIISTIGDLVKWIIDTVNKFTKK	dPSMs_S.aureus	439_r1	662.632186	4	706.748897	3	y18	6.29	6690	504	4
DIISTIGDLVKWIIDTVNKFTKK	dPSMs_S.aureus	439_r2	662.632186	4	706.748897	3	y18	6.27	8509	462	3
DIISTIGDLVKWIIDTVNKFTKK	dPSMs_S.aureus	439_r3	662.632186	4	706.748897	3	y18	6.29	5087	551	4
DIISTIGDLVKWIIDTVNKFTKK	dPSMs_S.aureus	468_r1	662.632186	4	706.748897	3	y18	6.32	1	414	3
DIISTIGDLVKWIIDTVNKFTKK	dPSMs_S.aureus	468_r2	662.632186	4	706.748897	3	y18	6.27	1	411	2
DIISTIGDLVKWIIDTVNKFTKK	dPSMs_S.aureus	468_r3	662.632186	4	706.748897	3	y18	6.19	0	415	5
DIISTIGDLVKWIIDTVNKFTKK	dPSMs_S.aureus	469_r1	662.632186	4	706.748897	3	y18	6.24	2	413	2
DIISTIGDLVKWIIDTVNKFTKK	dPSMs_S.aureus	470_r1	662.632186	4	706.748897	3	y18	6.22	1	415	2
DIISTIGDLVKWIIDTVNKFTKK	dPSMs_S.aureus	470_r2	662.632186	4	706.748897	3	y18	6.19	0	415	4
DIISTIGDLVKWIIDTVNKFTKK	dPSMs_S.aureus	470_r3	662.632186	4	706.748897	3	y18	6.19	0	412	5
DIISTIGDLVKWIIDTVNKFTKK	dPSMs_S.aureus	475_r1	662.632186	4	706.748897	3	y18	6.27	7165	5174	4
DIISTIGDLVKWIIDTVNKFTKK	dPSMs_S.aureus	475_r2	662.632186	4	706.748897	3	y18	6.27	10150	415	3
DIISTIGDLVKWIIDTVNKFTKK	dPSMs_S.aureus	475_r3	662.632186	4	706.748897	3	y18	6.27	5013	459	5
DIISTIGDLVKWIIDTVNKFTKK	dPSMs_S.aureus	480_r1	662.632186	4	706.748897	3	y18	6.27	8155	462	4
DIISTIGDLVKWIIDTVNKFTKK	dPSMs_S.aureus	480_r2	662.632186	4	706.748897	3	y18	6.29	6594	507	5
DIISTIGDLVKWIIDTVNKFTKK	dPSMs_S.aureus	480_r3	662.632186	4	706.748897	3	y18	6.29	7035	502	5
DIISTIGDLVKWIIDTVNKFTKK	dPSMs_S.aureus	482_r1	662.632186	4	706.748897	3	y18	6.27	8022	4900	4
DIISTIGDLVKWIIDTVNKFTKK	dPSMs_S.aureus	482_r2	662.632186	4	706.748897	3	y18	6.29	6776	596	5
DIISTIGDLVKWIIDTVNKFTKK	dPSMs_S.aureus	482_r3	662.632186	4	706.748897	3	y18	6.29	7563	459	5
DIISTIGDLVKWIIDTVNKFTKK	dPSMs_S.aureus	487_r1	662.632186	4	706.748897	3	y18	6.25	6873	413	4
DIISTIGDLVKWIIDTVNKFTKK	dPSMs_S.aureus	487_r2	662.632186	4	706.748897	3	y18	6.25	6219	413	4
DIISTIGDLVKWIIDTVNKFTKK	dPSMs_S.aureus	487_r3	662.632186	4	706.748897	3	y18	6.25	4296	414	4
DIISTIGDLVKWIIDTVNKFTKK	dPSMs_S.aureus	488_r1	662.632186	4	706.748897	3	y18	6.19	0	413	5
DIISTIGDLVKWIIDTVNKFTKK	dPSMs_S.aureus	488_r2	662.632186	4	706.748897	3	y18	6.24	3	412	3
DIISTIGDLVKWIIDTVNKFTKK	dPSMs_S.aureus	488_r3	662.632186	4	706.748897	3	y18	6.19	1	412	3
DIISTIGDLVKWIIDTVNKFTKK	dPSMs_S.aureus	490_r1	662.632186	4	706.748897	3	y18	6.32	0	414	5
DIISTIGDLVKWIIDTVNKFTKK	dPSMs_S.aureus	490_r2	662.632186	4	706.748897	3	y18	6.32	3470	1505	1
DIISTIGDLVKWIIDTVNKFTKK	dPSMs_S.aureus	490_r3	662.632186	4	706.748897	3	y18	6.22	3	411	1
DIISTIGDLVKWIIDTVNKFTKK	dPSMs_S.aureus	211217_QCpool_Saureus	662.632186	4	669.054209	3	y17	6.18	1	432	3
DIISTIGDLVKWIIDTVNKFTKK	dPSMs_S.aureus	439_r1	662.632186	4	669.054209	3	y17	6.29	5409	507	5
DIISTIGDLVKWIIDTVNKFTKK	dPSMs_S.aureus	439_r2	662.632186	4	669.054209	3	y17	6.29	5078	467	5
DIISTIGDLVKWIIDTVNKFTKK	dPSMs_S.aureus	439_r3	662.632186	4	669.054209	3	y17	6.27	4966	552	5
DIISTIGDLVKWIIDTVNKFTKK	dPSMs_S.aureus	468_r1	662.632186	4	669.054209	3	y17	6.3	1	416	4
DIISTIGDLVKWIIDTVNKFTKK	dPSMs_S.aureus	468_r2	662.632186	4	669.054209	3	y17	6.27	1	413	3
DIISTIGDLVKWIIDTVNKFTKK	dPSMs_S.aureus	468_r3	662.632186	4	669.054209	3	y17	6.19	0	416	4
DIISTIGDLVKWIIDTVNKFTKK	dPSMs_S.aureus	469_r1	662.632186	4	669.054209	3	y17	6.2	1	415	3
DIISTIGDLVKWIIDTVNKFTKK	dPSMs_S.aureus	470_r1	662.632186	4	669.054209	3	y17	6.2	0	416	5
DIISTIGDLVKWIIDTVNKFTKK	dPSMs_S.aureus	470_r2	662.632186	4	669.054209	3	y17	6.25	1	418	3
DIISTIGDLVKWIIDTVNKFTKK	dPSMs_S.aureus	470_r3	662.632186	4	669.054209	3	y17	6.29	1	415	1
DIISTIGDLVKWIIDTVNKFTKK	dPSMs_S.aureus	475_r1	662.632186	4	669.054209	3	y17	6.27	5960	415	5
DIISTIGDLVKWIIDTVNKFTKK	dPSMs_S.aureus	475_r2	662.632186	4	669.054209	3	y17	6.27	7096	418	5
DIISTIGDLVKWIIDTVNKFTKK	dPSMs_S.aureus	475_r3	662.632186	4	669.054209	3	y17	6.27	9201	462	4
DIISTIGDLVKWIIDTVNKFTKK	dPSMs_S.aureus	480_r1	662.632186	4	669.054209	3	y17	6.27	7872	462	5
DIISTIGDLVKWIIDTVNKFTKK	dPSMs_S.aureus	480_r2	662.632186	4	669.054209	3	y17	6.27	9020	508	4
DIISTIGDLVKWIIDTVNKFTKK	dPSMs_S.aureus	480_r3	662.632186	4	669.054209	3	y17	6.27	9070	499	4
DIISTIGDLVKWIIDTVNKFTKK	dPSMs_S.aureus	482_r1	662.632186	4	669.054209	3	y17	6.27	4096	412	5
DIISTIGDLVKWIIDTVNKFTKK	dPSMs_S.aureus	482_r2	662.632186	4	669.054209	3	y17	6.29	6798	597	4
DIISTIGDLVKWIIDTVNKFTKK	dPSMs_S.aureus	482_r3	662.632186	4	669.054209	3	y17	6.29	9665	460	4
DIISTIGDLVKWIIDTVNKFTKK	dPSMs_S.aureus	487_r1	662.632186	4	669.054209	3	y17	6.25	6369	413	5
DIISTIGDLVKWIIDTVNKFTKK	dPSMs_S.aureus	487_r2	662.632186	4	669.054209	3	y17	6.25	5414	412	5
DIISTIGDLVKWIIDTVNKFTKK	dPSMs_S.aureus	487_r3	662.632186	4	669.054209	3	y17	6.25	4182	416	5
DIISTIGDLVKWIIDTVNKFTKK	dPSMs_S.aureus	488_r1	662.632186	4	669.054209	3	y17	6.22	1	414	4
DIISTIGDLVKWIIDTVNKFTKK	dPSMs_S.aureus	488_r2	662.632186	4	669.054209	3	y17	6.2	0	415	5
DIISTIGDLVKWIIDTVNKFTKK	dPSMs_S.aureus	488_r3	662.632186	4	669.054209	3	y17	6.29	0	413	5
DIISTIGDLVKWIIDTVNKFTKK	dPSMs_S.aureus	490_r1	662.632186	4	669.054209	3	y17	6.3	1	415	4
DIISTIGDLVKWIIDTVNKFTKK	dPSMs_S.aureus	490_r2	662.632186	4	669.054209	3	y17	6.3	0	413	5
DIISTIGDLVKWIIDTVNKFTKK	dPSMs_S.aureus	490_r3	662.632186	4	669.054209	3	y17	6.19	0	414	4
ISTIGDLVKWIIDTVNKFTKK	dPSMs_S.aureus	211217_QCpool_Saureus	605.604434	4	740.431456	3	y19	6.2	2086	435	1
ISTIGDLVKWIIDTVNKFTKK	dPSMs_S.aureus	439_r1	605.604434	4	740.431456	3	y19	6.14	19509	413	1
ISTIGDLVKWIIDTVNKFTKK	dPSMs_S.aureus	439_r2	605.604434	4	740.431456	3	y19	6.16	21061	415	1
ISTIGDLVKWIIDTVNKFTKK	dPSMs_S.aureus	439_r3	605.604434	4	740.431456	3	y19	6.14	17355	413	1
ISTIGDLVKWIIDTVNKFTKK	dPSMs_S.aureus	468_r1	605.604434	4	740.431456	3	y19	6.14	2	414	2
ISTIGDLVKWIIDTVNKFTKK	dPSMs_S.aureus	468_r2	605.604434	4	740.431456	3	y19	6.19	1	411	1
ISTIGDLVKWIIDTVNKFTKK	dPSMs_S.aureus	468_r3	605.604434	4	740.431456	3	y19	6.11	1	413	2
ISTIGDLVKWIIDTVNKFTKK	dPSMs_S.aureus	469_r1	605.604434	4	740.431456	3	y19	6.21	0	412	2
ISTIGDLVKWIIDTVNKFTKK	dPSMs_S.aureus	470_r1	605.604434	4	740.431456	3	y19	6.17	672	413	1
ISTIGDLVKWIIDTVNKFTKK	dPSMs_S.aureus	470_r2	605.604434	4	740.431456	3	y19	6.12	2	415	1
ISTIGDLVKWIIDTVNKFTKK	dPSMs_S.aureus	470_r3	605.604434	4	740.431456	3	y19	6.07	0	412	3
ISTIGDLVKWIIDTVNKFTKK	dPSMs_S.aureus	475_r1	605.604434	4	740.431456	3	y19	6.14	21276	415	1
ISTIGDLVKWIIDTVNKFTKK	dPSMs_S.aureus	475_r2	605.604434	4	740.431456	3	y19	6.14	12468	414	1
ISTIGDLVKWIIDTVNKFTKK	dPSMs_S.aureus	475_r3	605.604434	4	740.431456	3	y19	6.14	18430	412	1
ISTIGDLVKWIIDTVNKFTKK	dPSMs_S.aureus	480_r1	605.604434	4	740.431456	3	y19	6.14	21010	415	1
ISTIGDLVKWIIDTVNKFTKK	dPSMs_S.aureus	480_r2	605.604434	4	740.431456	3	y19	6.16	18919	414	1
ISTIGDLVKWIIDTVNKFTKK	dPSMs_S.aureus	480_r3	605.604434	4	740.431456	3	y19	6.14	21565	410	1
ISTIGDLVKWIIDTVNKFTKK	dPSMs_S.aureus	482_r1	605.604434	4	740.431456	3	y19	6.14	14584	416	1
ISTIGDLVKWIIDTVNKFTKK	dPSMs_S.aureus	482_r2	605.604434	4	740.431456	3	y19	6.16	16434	411	1
ISTIGDLVKWIIDTVNKFTKK	dPSMs_S.aureus	482_r3	605.604434	4	740.431456	3	y19	6.16	25403	412	1
ISTIGDLVKWIIDTVNKFTKK	dPSMs_S.aureus	487_r1	605.604434	4	740.431456	3	y19	6.14	17437	411	1
ISTIGDLVKWIIDTVNKFTKK	dPSMs_S.aureus	487_r2	605.604434	4	740.431456	3	y19	6.14	14917	410	1
ISTIGDLVKWIIDTVNKFTKK	dPSMs_S.aureus	487_r3	605.604434	4	740.431456	3	y19	6.14	19440	415	1
ISTIGDLVKWIIDTVNKFTKK	dPSMs_S.aureus	488_r1	605.604434	4	740.431456	3	y19	6.17	0	411	3
ISTIGDLVKWIIDTVNKFTKK	dPSMs_S.aureus	488_r2	605.604434	4	740.431456	3	y19	6.17	212	414	1
ISTIGDLVKWIIDTVNKFTKK	dPSMs_S.aureus	488_r3	605.604434	4	740.431456	3	y19	6.19	350	410	1
ISTIGDLVKWIIDTVNKFTKK	dPSMs_S.aureus	490_r1	605.604434	4	740.431456	3	y19	6.17	172	411	2
ISTIGDLVKWIIDTVNKFTKK	dPSMs_S.aureus	490_r2	605.604434	4	740.431456	3	y19	6.19	0	410	2
ISTIGDLVKWIIDTVNKFTKK	dPSMs_S.aureus	490_r3	605.604434	4	740.431456	3	y19	6.17	0	413	1
ISTIGDLVKWIIDTVNKFTKK	dPSMs_S.aureus	211217_QCpool_Saureus	605.604434	4	706.748897	3	y18	6.2	317	428	3
ISTIGDLVKWIIDTVNKFTKK	dPSMs_S.aureus	439_r1	605.604434	4	706.748897	3	y18	6.16	7901	413	2
ISTIGDLVKWIIDTVNKFTKK	dPSMs_S.aureus	439_r2	605.604434	4	706.748897	3	y18	6.16	6030	417	3
ISTIGDLVKWIIDTVNKFTKK	dPSMs_S.aureus	439_r3	605.604434	4	706.748897	3	y18	6.16	7192	412	3
ISTIGDLVKWIIDTVNKFTKK	dPSMs_S.aureus	468_r1	605.604434	4	706.748897	3	y18	6.12	2	414	1
ISTIGDLVKWIIDTVNKFTKK	dPSMs_S.aureus	468_r2	605.604434	4	706.748897	3	y18	6.09	0	412	2
ISTIGDLVKWIIDTVNKFTKK	dPSMs_S.aureus	468_r3	605.604434	4	706.748897	3	y18	6.19	0	414	3
ISTIGDLVKWIIDTVNKFTKK	dPSMs_S.aureus	469_r1	605.604434	4	706.748897	3	y18	6.21	1	414	1
ISTIGDLVKWIIDTVNKFTKK	dPSMs_S.aureus	470_r1	605.604434	4	706.748897	3	y18	6.11	2	414	3
ISTIGDLVKWIIDTVNKFTKK	dPSMs_S.aureus	470_r2	605.604434	4	706.748897	3	y18	6.07	1	416	3
ISTIGDLVKWIIDTVNKFTKK	dPSMs_S.aureus	470_r3	605.604434	4	706.748897	3	y18	6.14	0	412	2
ISTIGDLVKWIIDTVNKFTKK	dPSMs_S.aureus	475_r1	605.604434	4	706.748897	3	y18	6.14	4693	413	3
ISTIGDLVKWIIDTVNKFTKK	dPSMs_S.aureus	475_r2	605.604434	4	706.748897	3	y18	6.14	10197	414	2
ISTIGDLVKWIIDTVNKFTKK	dPSMs_S.aureus	475_r3	605.604434	4	706.748897	3	y18	6.16	6841	415	3
ISTIGDLVKWIIDTVNKFTKK	dPSMs_S.aureus	480_r1	605.604434	4	706.748897	3	y18	6.14	6485	411	3
ISTIGDLVKWIIDTVNKFTKK	dPSMs_S.aureus	480_r2	605.604434	4	706.748897	3	y18	6.16	6194	415	3
ISTIGDLVKWIIDTVNKFTKK	dPSMs_S.aureus	480_r3	605.604434	4	706.748897	3	y18	6.14	10566	411	3
ISTIGDLVKWIIDTVNKFTKK	dPSMs_S.aureus	482_r1	605.604434	4	706.748897	3	y18	6.14	7726	416	3
ISTIGDLVKWIIDTVNKFTKK	dPSMs_S.aureus	482_r2	605.604434	4	706.748897	3	y18	6.14	7044	413	3
ISTIGDLVKWIIDTVNKFTKK	dPSMs_S.aureus	482_r3	605.604434	4	706.748897	3	y18	6.14	8349	414	3
ISTIGDLVKWIIDTVNKFTKK	dPSMs_S.aureus	487_r1	605.604434	4	706.748897	3	y18	6.14	9343	413	2
ISTIGDLVKWIIDTVNKFTKK	dPSMs_S.aureus	487_r2	605.604434	4	706.748897	3	y18	6.14	4688	411	3
ISTIGDLVKWIIDTVNKFTKK	dPSMs_S.aureus	487_r3	605.604434	4	706.748897	3	y18	6.14	4646	412	3
ISTIGDLVKWIIDTVNKFTKK	dPSMs_S.aureus	488_r1	605.604434	4	706.748897	3	y18	6.11	4	410	1
ISTIGDLVKWIIDTVNKFTKK	dPSMs_S.aureus	488_r2	605.604434	4	706.748897	3	y18	6.07	1	412	3
ISTIGDLVKWIIDTVNKFTKK	dPSMs_S.aureus	488_r3	605.604434	4	706.748897	3	y18	6.09	0	412	3
ISTIGDLVKWIIDTVNKFTKK	dPSMs_S.aureus	490_r1	605.604434	4	706.748897	3	y18	6.09	1	413	3
ISTIGDLVKWIIDTVNKFTKK	dPSMs_S.aureus	490_r2	605.604434	4	706.748897	3	y18	6.16	2	409	1
ISTIGDLVKWIIDTVNKFTKK	dPSMs_S.aureus	490_r3	605.604434	4	706.748897	3	y18	6.19	0	414	2
ISTIGDLVKWIIDTVNKFTKK	dPSMs_S.aureus	211217_QCpool_Saureus	605.604434	4	669.054209	3	y17	6.2	1067	431	2
ISTIGDLVKWIIDTVNKFTKK	dPSMs_S.aureus	439_r1	605.604434	4	669.054209	3	y17	6.14	5872	415	3
ISTIGDLVKWIIDTVNKFTKK	dPSMs_S.aureus	439_r2	605.604434	4	669.054209	3	y17	6.16	10926	419	2
ISTIGDLVKWIIDTVNKFTKK	dPSMs_S.aureus	439_r3	605.604434	4	669.054209	3	y17	6.14	8239	416	2
ISTIGDLVKWIIDTVNKFTKK	dPSMs_S.aureus	468_r1	605.604434	4	669.054209	3	y17	6.09	0	417	3
ISTIGDLVKWIIDTVNKFTKK	dPSMs_S.aureus	468_r2	605.604434	4	669.054209	3	y17	6.07	0	415	3
ISTIGDLVKWIIDTVNKFTKK	dPSMs_S.aureus	468_r3	605.604434	4	669.054209	3	y17	6.14	92	415	1
ISTIGDLVKWIIDTVNKFTKK	dPSMs_S.aureus	469_r1	605.604434	4	669.054209	3	y17	6.17	0	416	3
ISTIGDLVKWIIDTVNKFTKK	dPSMs_S.aureus	470_r1	605.604434	4	669.054209	3	y17	6.17	6	414	2
ISTIGDLVKWIIDTVNKFTKK	dPSMs_S.aureus	470_r2	605.604434	4	669.054209	3	y17	6.16	1	418	2
ISTIGDLVKWIIDTVNKFTKK	dPSMs_S.aureus	470_r3	605.604434	4	669.054209	3	y17	6.09	1	414	1
ISTIGDLVKWIIDTVNKFTKK	dPSMs_S.aureus	475_r1	605.604434	4	669.054209	3	y17	6.14	8997	417	2
ISTIGDLVKWIIDTVNKFTKK	dPSMs_S.aureus	475_r2	605.604434	4	669.054209	3	y17	6.14	7563	416	3
ISTIGDLVKWIIDTVNKFTKK	dPSMs_S.aureus	475_r3	605.604434	4	669.054209	3	y17	6.14	8277	416	2
ISTIGDLVKWIIDTVNKFTKK	dPSMs_S.aureus	480_r1	605.604434	4	669.054209	3	y17	6.14	14905	415	2
ISTIGDLVKWIIDTVNKFTKK	dPSMs_S.aureus	480_r2	605.604434	4	669.054209	3	y17	6.16	8501	416	2
ISTIGDLVKWIIDTVNKFTKK	dPSMs_S.aureus	480_r3	605.604434	4	669.054209	3	y17	6.14	11686	413	2
ISTIGDLVKWIIDTVNKFTKK	dPSMs_S.aureus	482_r1	605.604434	4	669.054209	3	y17	6.16	10091	417	2
ISTIGDLVKWIIDTVNKFTKK	dPSMs_S.aureus	482_r2	605.604434	4	669.054209	3	y17	6.16	10017	413	2
ISTIGDLVKWIIDTVNKFTKK	dPSMs_S.aureus	482_r3	605.604434	4	669.054209	3	y17	6.14	8661	414	2
ISTIGDLVKWIIDTVNKFTKK	dPSMs_S.aureus	487_r1	605.604434	4	669.054209	3	y17	6.12	9315	413	3
ISTIGDLVKWIIDTVNKFTKK	dPSMs_S.aureus	487_r2	605.604434	4	669.054209	3	y17	6.14	10274	412	2
ISTIGDLVKWIIDTVNKFTKK	dPSMs_S.aureus	487_r3	605.604434	4	669.054209	3	y17	6.14	12050	414	2
ISTIGDLVKWIIDTVNKFTKK	dPSMs_S.aureus	488_r1	605.604434	4	669.054209	3	y17	6.21	0	414	2
ISTIGDLVKWIIDTVNKFTKK	dPSMs_S.aureus	488_r2	605.604434	4	669.054209	3	y17	6.11	3	411	2
ISTIGDLVKWIIDTVNKFTKK	dPSMs_S.aureus	488_r3	605.604434	4	669.054209	3	y17	6.07	0	413	2
ISTIGDLVKWIIDTVNKFTKK	dPSMs_S.aureus	490_r1	605.604434	4	669.054209	3	y17	6.19	951	414	1
ISTIGDLVKWIIDTVNKFTKK	dPSMs_S.aureus	490_r2	605.604434	4	669.054209	3	y17	6.21	0	412	3
ISTIGDLVKWIIDTVNKFTKK	dPSMs_S.aureus	490_r3	605.604434	4	669.054209	3	y17	6.07	0	415	3
STIGDLVKWIIDTVNKFTKK	dPSMs_S.aureus	211217_QCpool_Saureus	577.333418	4	706.748897	3	y18	6.2	7865	429	1
STIGDLVKWIIDTVNKFTKK	dPSMs_S.aureus	439_r1	577.333418	4	706.748897	3	y18	6.16	103918	410	1
STIGDLVKWIIDTVNKFTKK	dPSMs_S.aureus	439_r2	577.333418	4	706.748897	3	y18	6.14	93382	1283	1
STIGDLVKWIIDTVNKFTKK	dPSMs_S.aureus	439_r3	577.333418	4	706.748897	3	y18	6.14	101402	2723	1
STIGDLVKWIIDTVNKFTKK	dPSMs_S.aureus	468_r1	577.333418	4	706.748897	3	y18	6.17	1	411	3
STIGDLVKWIIDTVNKFTKK	dPSMs_S.aureus	468_r2	577.333418	4	706.748897	3	y18	6.16	542	411	1
STIGDLVKWIIDTVNKFTKK	dPSMs_S.aureus	468_r3	577.333418	4	706.748897	3	y18	6.14	2020	412	1
STIGDLVKWIIDTVNKFTKK	dPSMs_S.aureus	469_r1	577.333418	4	706.748897	3	y18	6.14	1	412	2
STIGDLVKWIIDTVNKFTKK	dPSMs_S.aureus	470_r1	577.333418	4	706.748897	3	y18	6.16	4041	413	1
STIGDLVKWIIDTVNKFTKK	dPSMs_S.aureus	470_r2	577.333418	4	706.748897	3	y18	6.12	423	417	1
STIGDLVKWIIDTVNKFTKK	dPSMs_S.aureus	470_r3	577.333418	4	706.748897	3	y18	6.17	3231	413	1
STIGDLVKWIIDTVNKFTKK	dPSMs_S.aureus	475_r1	577.333418	4	706.748897	3	y18	6.14	104705	417	1
STIGDLVKWIIDTVNKFTKK	dPSMs_S.aureus	475_r2	577.333418	4	706.748897	3	y18	6.14	87292	3888	1
STIGDLVKWIIDTVNKFTKK	dPSMs_S.aureus	475_r3	577.333418	4	706.748897	3	y18	6.14	97991	1160	1
STIGDLVKWIIDTVNKFTKK	dPSMs_S.aureus	480_r1	577.333418	4	706.748897	3	y18	6.14	104039	3237	1
STIGDLVKWIIDTVNKFTKK	dPSMs_S.aureus	480_r2	577.333418	4	706.748897	3	y18	6.14	122051	1121	1
STIGDLVKWIIDTVNKFTKK	dPSMs_S.aureus	480_r3	577.333418	4	706.748897	3	y18	6.14	119352	410	1
STIGDLVKWIIDTVNKFTKK	dPSMs_S.aureus	482_r1	577.333418	4	706.748897	3	y18	6.14	91097	1184	1
STIGDLVKWIIDTVNKFTKK	dPSMs_S.aureus	482_r2	577.333418	4	706.748897	3	y18	6.16	94416	410	1
STIGDLVKWIIDTVNKFTKK	dPSMs_S.aureus	482_r3	577.333418	4	706.748897	3	y18	6.14	117330	411	1
STIGDLVKWIIDTVNKFTKK	dPSMs_S.aureus	487_r1	577.333418	4	706.748897	3	y18	6.14	106347	1426	1
STIGDLVKWIIDTVNKFTKK	dPSMs_S.aureus	487_r2	577.333418	4	706.748897	3	y18	6.14	114114	1618	1
STIGDLVKWIIDTVNKFTKK	dPSMs_S.aureus	487_r3	577.333418	4	706.748897	3	y18	6.14	106547	412	1
STIGDLVKWIIDTVNKFTKK	dPSMs_S.aureus	488_r1	577.333418	4	706.748897	3	y18	6.17	1970	411	1
STIGDLVKWIIDTVNKFTKK	dPSMs_S.aureus	488_r2	577.333418	4	706.748897	3	y18	6.14	1361	412	2
STIGDLVKWIIDTVNKFTKK	dPSMs_S.aureus	488_r3	577.333418	4	706.748897	3	y18	6.16	1491	411	2
STIGDLVKWIIDTVNKFTKK	dPSMs_S.aureus	490_r1	577.333418	4	706.748897	3	y18	6.16	749	411	2
STIGDLVKWIIDTVNKFTKK	dPSMs_S.aureus	490_r2	577.333418	4	706.748897	3	y18	6.16	750	412	1
STIGDLVKWIIDTVNKFTKK	dPSMs_S.aureus	490_r3	577.333418	4	706.748897	3	y18	6.12	2	412	1
STIGDLVKWIIDTVNKFTKK	dPSMs_S.aureus	211217_QCpool_Saureus	577.333418	4	669.054209	3	y17	6.2	3472	434	2
STIGDLVKWIIDTVNKFTKK	dPSMs_S.aureus	439_r1	577.333418	4	669.054209	3	y17	6.16	48312	583	2
STIGDLVKWIIDTVNKFTKK	dPSMs_S.aureus	439_r2	577.333418	4	669.054209	3	y17	6.14	49482	418	2
STIGDLVKWIIDTVNKFTKK	dPSMs_S.aureus	439_r3	577.333418	4	669.054209	3	y17	6.14	46421	414	2
STIGDLVKWIIDTVNKFTKK	dPSMs_S.aureus	468_r1	577.333418	4	669.054209	3	y17	6.12	2	413	1
STIGDLVKWIIDTVNKFTKK	dPSMs_S.aureus	468_r2	577.333418	4	669.054209	3	y17	6.17	3	412	2
STIGDLVKWIIDTVNKFTKK	dPSMs_S.aureus	468_r3	577.333418	4	669.054209	3	y17	6.16	4	409	2
STIGDLVKWIIDTVNKFTKK	dPSMs_S.aureus	469_r1	577.333418	4	669.054209	3	y17	6.07	1	414	3
STIGDLVKWIIDTVNKFTKK	dPSMs_S.aureus	470_r1	577.333418	4	669.054209	3	y17	6.16	1644	415	2
STIGDLVKWIIDTVNKFTKK	dPSMs_S.aureus	470_r2	577.333418	4	669.054209	3	y17	6.16	83	416	2
STIGDLVKWIIDTVNKFTKK	dPSMs_S.aureus	470_r3	577.333418	4	669.054209	3	y17	6.14	1183	415	2
STIGDLVKWIIDTVNKFTKK	dPSMs_S.aureus	475_r1	577.333418	4	669.054209	3	y17	6.14	55784	412	2
STIGDLVKWIIDTVNKFTKK	dPSMs_S.aureus	475_r2	577.333418	4	669.054209	3	y17	6.14	54478	663	2
STIGDLVKWIIDTVNKFTKK	dPSMs_S.aureus	475_r3	577.333418	4	669.054209	3	y17	6.14	60439	415	2
STIGDLVKWIIDTVNKFTKK	dPSMs_S.aureus	480_r1	577.333418	4	669.054209	3	y17	6.14	63657	415	2
STIGDLVKWIIDTVNKFTKK	dPSMs_S.aureus	480_r2	577.333418	4	669.054209	3	y17	6.16	67607	413	2
STIGDLVKWIIDTVNKFTKK	dPSMs_S.aureus	480_r3	577.333418	4	669.054209	3	y17	6.14	62927	410	2
STIGDLVKWIIDTVNKFTKK	dPSMs_S.aureus	482_r1	577.333418	4	669.054209	3	y17	6.14	50996	1817	2
STIGDLVKWIIDTVNKFTKK	dPSMs_S.aureus	482_r2	577.333418	4	669.054209	3	y17	6.16	55640	411	2
STIGDLVKWIIDTVNKFTKK	dPSMs_S.aureus	482_r3	577.333418	4	669.054209	3	y17	6.14	52462	412	2
STIGDLVKWIIDTVNKFTKK	dPSMs_S.aureus	487_r1	577.333418	4	669.054209	3	y17	6.14	55731	3275	2
STIGDLVKWIIDTVNKFTKK	dPSMs_S.aureus	487_r2	577.333418	4	669.054209	3	y17	6.14	57956	2064	2
STIGDLVKWIIDTVNKFTKK	dPSMs_S.aureus	487_r3	577.333418	4	669.054209	3	y17	6.14	48465	1226	2
STIGDLVKWIIDTVNKFTKK	dPSMs_S.aureus	488_r1	577.333418	4	669.054209	3	y17	6.16	1250	413	2
STIGDLVKWIIDTVNKFTKK	dPSMs_S.aureus	488_r2	577.333418	4	669.054209	3	y17	6.17	2195	415	1
STIGDLVKWIIDTVNKFTKK	dPSMs_S.aureus	488_r3	577.333418	4	669.054209	3	y17	6.19	1963	411	1
STIGDLVKWIIDTVNKFTKK	dPSMs_S.aureus	490_r1	577.333418	4	669.054209	3	y17	6.17	1237	414	1
STIGDLVKWIIDTVNKFTKK	dPSMs_S.aureus	490_r2	577.333418	4	669.054209	3	y17	6.21	0	411	3
STIGDLVKWIIDTVNKFTKK	dPSMs_S.aureus	490_r3	577.333418	4	669.054209	3	y17	6.07	0	413	3
STIGDLVKWIIDTVNKFTKK	dPSMs_S.aureus	211217_QCpool_Saureus	577.333418	4	650.047054	3	y16	6.2	196	435	3
STIGDLVKWIIDTVNKFTKK	dPSMs_S.aureus	439_r1	577.333418	4	650.047054	3	y16	6.14	3396	416	3
STIGDLVKWIIDTVNKFTKK	dPSMs_S.aureus	439_r2	577.333418	4	650.047054	3	y16	6.16	3823	417	3
STIGDLVKWIIDTVNKFTKK	dPSMs_S.aureus	439_r3	577.333418	4	650.047054	3	y16	6.14	5587	416	3
STIGDLVKWIIDTVNKFTKK	dPSMs_S.aureus	468_r1	577.333418	4	650.047054	3	y16	6.11	1	416	2
STIGDLVKWIIDTVNKFTKK	dPSMs_S.aureus	468_r2	577.333418	4	650.047054	3	y16	6.09	0	414	3
STIGDLVKWIIDTVNKFTKK	dPSMs_S.aureus	468_r3	577.333418	4	650.047054	3	y16	6.07	0	416	3
STIGDLVKWIIDTVNKFTKK	dPSMs_S.aureus	469_r1	577.333418	4	650.047054	3	y16	6.21	3	412	1
STIGDLVKWIIDTVNKFTKK	dPSMs_S.aureus	470_r1	577.333418	4	650.047054	3	y16	6.14	3	414	3
STIGDLVKWIIDTVNKFTKK	dPSMs_S.aureus	470_r2	577.333418	4	650.047054	3	y16	6.17	2	417	3
STIGDLVKWIIDTVNKFTKK	dPSMs_S.aureus	470_r3	577.333418	4	650.047054	3	y16	6.12	581	410	3
STIGDLVKWIIDTVNKFTKK	dPSMs_S.aureus	475_r1	577.333418	4	650.047054	3	y16	6.14	4560	416	3
STIGDLVKWIIDTVNKFTKK	dPSMs_S.aureus	475_r2	577.333418	4	650.047054	3	y16	6.14	6968	419	3
STIGDLVKWIIDTVNKFTKK	dPSMs_S.aureus	475_r3	577.333418	4	650.047054	3	y16	6.16	4956	415	3
STIGDLVKWIIDTVNKFTKK	dPSMs_S.aureus	480_r1	577.333418	4	650.047054	3	y16	6.14	4374	412	3
STIGDLVKWIIDTVNKFTKK	dPSMs_S.aureus	480_r2	577.333418	4	650.047054	3	y16	6.14	1584	414	3
STIGDLVKWIIDTVNKFTKK	dPSMs_S.aureus	480_r3	577.333418	4	650.047054	3	y16	6.14	5346	414	3
STIGDLVKWIIDTVNKFTKK	dPSMs_S.aureus	482_r1	577.333418	4	650.047054	3	y16	6.14	4980	417	3
STIGDLVKWIIDTVNKFTKK	dPSMs_S.aureus	482_r2	577.333418	4	650.047054	3	y16	6.16	4520	415	3
STIGDLVKWIIDTVNKFTKK	dPSMs_S.aureus	482_r3	577.333418	4	650.047054	3	y16	6.14	4928	412	3
STIGDLVKWIIDTVNKFTKK	dPSMs_S.aureus	487_r1	577.333418	4	650.047054	3	y16	6.12	3164	414	3
STIGDLVKWIIDTVNKFTKK	dPSMs_S.aureus	487_r2	577.333418	4	650.047054	3	y16	6.14	1728	414	3
STIGDLVKWIIDTVNKFTKK	dPSMs_S.aureus	487_r3	577.333418	4	650.047054	3	y16	6.14	4906	413	3
STIGDLVKWIIDTVNKFTKK	dPSMs_S.aureus	488_r1	577.333418	4	650.047054	3	y16	6.11	15	413	3
STIGDLVKWIIDTVNKFTKK	dPSMs_S.aureus	488_r2	577.333418	4	650.047054	3	y16	6.17	75	414	3
STIGDLVKWIIDTVNKFTKK	dPSMs_S.aureus	488_r3	577.333418	4	650.047054	3	y16	6.11	1	413	3
STIGDLVKWIIDTVNKFTKK	dPSMs_S.aureus	490_r1	577.333418	4	650.047054	3	y16	6.09	0	416	3
STIGDLVKWIIDTVNKFTKK	dPSMs_S.aureus	490_r2	577.333418	4	650.047054	3	y16	6.16	3	412	2
STIGDLVKWIIDTVNKFTKK	dPSMs_S.aureus	490_r3	577.333418	4	650.047054	3	y16	6.14	1	415	2
TIGDLVKWIIDTVNKFTKK	dPSMs_S.aureus	211217_QCpool_Saureus	740.431456	3	917.053472	2	y15	6.21	400	494	1
TIGDLVKWIIDTVNKFTKK	dPSMs_S.aureus	439_r1	740.431456	3	917.053472	2	y15	6.15	1207	503	3
TIGDLVKWIIDTVNKFTKK	dPSMs_S.aureus	439_r2	740.431456	3	917.053472	2	y15	6.15	152	503	4
TIGDLVKWIIDTVNKFTKK	dPSMs_S.aureus	439_r3	740.431456	3	917.053472	2	y15	6.18	534	504	4
TIGDLVKWIIDTVNKFTKK	dPSMs_S.aureus	468_r1	740.431456	3	917.053472	2	y15	#N/A	#N/A	#N/A	#N/A
TIGDLVKWIIDTVNKFTKK	dPSMs_S.aureus	468_r2	740.431456	3	917.053472	2	y15	6.15	2	501	1
TIGDLVKWIIDTVNKFTKK	dPSMs_S.aureus	468_r3	740.431456	3	917.053472	2	y15	6.12	6	498	3
TIGDLVKWIIDTVNKFTKK	dPSMs_S.aureus	469_r1	740.431456	3	917.053472	2	y15	6.22	0	505	4
TIGDLVKWIIDTVNKFTKK	dPSMs_S.aureus	470_r1	740.431456	3	917.053472	2	y15	6.05	1	506	3
TIGDLVKWIIDTVNKFTKK	dPSMs_S.aureus	470_r2	740.431456	3	917.053472	2	y15	6.17	1	507	4
TIGDLVKWIIDTVNKFTKK	dPSMs_S.aureus	470_r3	740.431456	3	917.053472	2	y15	6.17	2	502	3
TIGDLVKWIIDTVNKFTKK	dPSMs_S.aureus	475_r1	740.431456	3	917.053472	2	y15	6.13	1321	504	4
TIGDLVKWIIDTVNKFTKK	dPSMs_S.aureus	475_r2	740.431456	3	917.053472	2	y15	6.12	1323	506	3
TIGDLVKWIIDTVNKFTKK	dPSMs_S.aureus	475_r3	740.431456	3	917.053472	2	y15	6.15	2012	505	2
TIGDLVKWIIDTVNKFTKK	dPSMs_S.aureus	480_r1	740.431456	3	917.053472	2	y15	6.15	2483	504	1
TIGDLVKWIIDTVNKFTKK	dPSMs_S.aureus	480_r2	740.431456	3	917.053472	2	y15	6.15	2040	504	2
TIGDLVKWIIDTVNKFTKK	dPSMs_S.aureus	480_r3	740.431456	3	917.053472	2	y15	6.13	2060	502	3
TIGDLVKWIIDTVNKFTKK	dPSMs_S.aureus	482_r1	740.431456	3	917.053472	2	y15	6.15	591	505	3
TIGDLVKWIIDTVNKFTKK	dPSMs_S.aureus	482_r2	740.431456	3	917.053472	2	y15	6.15	1337	503	3
TIGDLVKWIIDTVNKFTKK	dPSMs_S.aureus	482_r3	740.431456	3	917.053472	2	y15	6.15	1228	501	3
TIGDLVKWIIDTVNKFTKK	dPSMs_S.aureus	487_r1	740.431456	3	917.053472	2	y15	6.18	778	504	3
TIGDLVKWIIDTVNKFTKK	dPSMs_S.aureus	487_r2	740.431456	3	917.053472	2	y15	6.13	1916	502	3
TIGDLVKWIIDTVNKFTKK	dPSMs_S.aureus	487_r3	740.431456	3	917.053472	2	y15	6.13	1904	505	3
TIGDLVKWIIDTVNKFTKK	dPSMs_S.aureus	488_r1	740.431456	3	917.053472	2	y15	6.15	2	503	4
TIGDLVKWIIDTVNKFTKK	dPSMs_S.aureus	488_r2	740.431456	3	917.053472	2	y15	6.08	3	501	1
TIGDLVKWIIDTVNKFTKK	dPSMs_S.aureus	488_r3	740.431456	3	917.053472	2	y15	6.13	0	502	4
[truncated: 1,830 more rows]
